# Supplementary material for: A review of machine learning in scanpath analysis for passive gaze-based interaction
Source: Front Artif Intell. 2024 Jun 5;7:1391745. doi: 10.3389/frai.2024.1391745 (PMC11188426; doi:10.3389/frai.2024.1391745)
Supplement: Supplementary file 1 [file Data_Sheet_1.xlsx]

## Sheet: All_Information
Bib_Key	Title	Author	Publication Year	Venue	Type	DOI	Url	Abstract	Education	Healthcare	Psychology	Information Technology	Driving	Maritime	Aviation	Marketing And Product Design	Linguistics	Other Domains	More Technical	Activity, or Stimuli Inference	Experience, Gender, or Age Categorisation	Attention Monitoring	Emotion, or Face Perception/Recognition	Reading	Other Cognitive Modelling	Psychiatric, Mood, Learning, or Neurodevelopmental Disorders	Medical Decision Support System	User Identification	Gaze Prediction	Design Evaluation	Security and Privacy	Visual Search	Other Use Cases	Feature Extraction	String Representation	Visual Encoding	Time Series	Hidden Markov Modelling	Graph Representation	Other Modality	Dwell time Ratio Per AOI to Total	Fisher Kernel	Fisher Vector	Density/Number Of Fixation Transition Between AOIs	Fixation angle Average	Fixation angle Variance	Fixation Centroid	Fixation Count Average	Fixation Count Total
abdelrahman_classifying_2019	Classifying Attention Types with Thermal Imaging and Eye Tracking	Abdelrahman, Yomna; Khan, Anam Ahmad; Newn, Joshua; Velloso, Eduardo; Safwat, Sherine Ashraf; Bailey, James; Bulling, Andreas; Vetere, Frank; Schmidt, Albrecht	2019	Proceedings of the ACM on Interactive, Mobile, Wearable and Ubiquitous Technologies	Journal	10.1145/3351227	https://doi.org/10.1145/3351227	Despite the importance of attention in user performance, current methods for attention classification do not allow to discriminate between different attention types. We propose a novel method that combines thermal imaging and eye tracking to unobtrusively classify four types of attention: sustained, alternating, selective, and divided. We collected a data set in which we stimulate these four atte…	0	0	1	0	0	0	0	0	0	0	0	0	0	1	0	0	0	0	0	0	0	0	0	0	0	1	0	0	0	0	0	Thermal imaging	0	0	0	1	0	0	0	0	1
abdi_sargezeh_gender-based_2019	Gender-based eye movement differences in passive indoor picture viewing: An eye-tracking study	Abdi Sargezeh, Bahman; Tavakoli, Niloofar; Daliri, Mohammad Reza	2019	Physiology & Behavior	Journal	10.1016/j.physbeh.2019.03.023	https://www.sciencedirect.com/science/article/pii/S003193841830831X	Male and female brains have different structures, which can make genders produce various eye- movement patterns. This study presents the results of an eye tracking experiment in which we analyzed the eye movements of 25 male and 20 female participants during passive indoor picture viewing. We examined eye-movement parameters, namely fixation duration, scan path length, number of saccades, spatial…	0	0	1	0	0	0	0	0	0	0	0	0	1	0	0	0	0	0	0	0	0	0	0	0	0	1	0	0	0	0	0	NA	0	0	0	0	0	0	0	0	0
abdrabou_gazemeter_2021	GazeMeter: Exploring the Usage of Gaze Behaviour to Enhance Password Assessments	Abdrabou, Yasmeen; Shams, Ahmed; Mantawy, Mohamed Omar; Ahmad Khan, Anam; Khamis, Mohamed; Alt, Florian; Abdelrahman, Yomna	2021	ACM Symposium on Eye Tracking Research and Applications	Conference	10.1145/3448017.3457384	https://doi.org/10.1145/3448017.3457384	We investigate the use of gaze behaviour as a means to assess password strength as perceived by users. We contribute to the effort of making users choose passwords that are robust against guessing-attacks. Our particular idea is to consider also the users’ understanding of password strength in security mechanisms. We demonstrate how eye tracking can enable this: by analysing people’s gaze behavio…	0	0	0	1	0	0	0	0	0	0	0	0	0	0	0	0	1	0	0	0	0	0	1	0	1	1	0	0	0	0	0	NA	0	0	0	0	0	0	0	0	0
alghofaili_lost_2019	Lost in Style: Gaze-Driven Adaptive Aid for VR Navigation	Alghofaili, Rawan; Sawahata, Yasuhito; Huang, Haikun; Wang, Hsueh-Cheng; Shiratori, Takaaki; Yu, Lap-Fai	2019	ACM CHI Conference on Human Factors in Computing Systems	Conference	10.1145/3290605.3300578	https://doi.org/10.1145/3290605.3300578	A key challenge for virtual reality level designers is striking a balance between maintaining the immersiveness of VR and providing users with on-screen aids after designing a virtual experience. These aids are often necessary for wayfinding in virtual environments with complex paths. We introduce a novel adaptive aid that maintains the effectiveness of traditional aids, while equipping designers…	0	0	0	1	0	0	0	0	0	0	0	0	0	0	0	0	1	0	0	0	0	0	0	0	0	0	0	0	1	0	0	NA	0	0	0	0	0	0	0	0	0
appel_predicting_2022	Predicting Decision-Making during an Intelligence Test via Semantic Scanpath Comparisons	Appel, Tobias; Bardach, Lisa; Kasneci, Enkelejda	2022	ACM Symposium on Eye Tracking Research and Applications	Conference	10.1145/3517031.3529240	https://doi.org/10.1145/3517031.3529240	Fluid intelligence is considered to be the foundation to many aspects of human learning and performance. Individuals’ behavior while solving intelligence tests is therefore an important component in understanding problem-solving strategies and learning processes. We present preliminary results of a novel eye-tracking-based approach to predict participants’ decisions while solving a fluid intellig…	0	0	1	0	0	0	0	0	0	0	0	0	0	0	0	0	1	0	0	0	0	0	0	0	0	0	1	0	0	0	0	NA	0	0	0	0	0	0	0	0	0
atyabi_stratification_2023	Stratification of Children with Autism Spectrum Disorder Through Fusion of Temporal Information in Eye-Gaze Scan-Paths	Atyabi, Adham; Shic, Frederick; Jiang, Jiajun; Foster, Claire E.; Barney, Erin; Kim, Minah; Li, Beibin; Ventola, Pamela; Chen, Chung Hao	2022	ACM Transactions on Knowledge Discovery from Data	Journal	10.1145/3539226	https://doi.org/10.1145/3539226	Background: Looking pattern differences are shown to separate individuals with Autism Spectrum Disorder (ASD) and Typically Developing (TD) controls. Recent studies have shown that, in children with ASD, these patterns change with intellectual and social impairments, suggesting that patterns of social attention provide indices of clinically meaningful variation in ASD. Method: We conducted a natu…	0	1	0	0	0	0	0	0	0	0	0	0	1	0	0	0	0	1	0	0	0	0	0	0	0	0	0	1	0	0	0	NA	0	0	0	0	0	0	0	0	0
benson_simple_2012	Simple Viewing Tests Can Detect Eye Movement Abnormalities That Distinguish Schizophrenia Cases from Controls with Exceptional Accuracy	Benson, Philip J.; Beedie, Sara A.; Shephard, Elizabeth; Giegling, Ina; Rujescu, Dan; St. Clair, David	2012	Biological Psychiatry	Journal	10.1016/j.biopsych.2012.04.019	https://doi.org/10.1016/j.biopsych.2012.04.019	BACKGROUND: We have investigated which eye-movement tests alone and combined can best discriminate schizophrenia cases from control subjects and their predictive validity. METHODS: A training set of 88 schizophrenia cases and 88 controls had a range of eye movements recorded; the predictive validity of the tests was then examined on eye-movement data from 34 9-month retest cases and controls, and…	0	1	0	0	0	0	0	0	0	0	0	0	0	0	0	0	0	1	0	0	0	0	0	0	0	1	0	0	0	0	0	NA	0	0	0	0	0	0	0	0	0
bhattacharya_towards_2020	Towards Real-Time Webpage Relevance Prediction UsingConvex Hull Based Eye-Tracking Features	Bhattacharya, Nilavra; Rakshit, Somnath; Gwizdka, Jacek	2020	ACM Symposium on Eye Tracking Research and Applications	Conference	10.1145/3379157.3391302	https://doi.org/10.1145/3379157.3391302	Browsing the web for finding answers to questions has become pervasive in our everyday lives. When users search the web to satisfy their information-needs, their on-screen eye movements can serve as a source of implicit relevance feedback. We analyze data collected from two eye-tracking studies, wherein participants read online news-articles, and judged whether they contained answers to factual q…	0	0	0	1	0	0	0	0	0	0	0	0	0	0	0	1	0	0	0	0	0	0	0	0	0	1	0	0	0	0	0	NA	0	0	0	0	0	0	0	0	1
biedert_robust_2012	A Robust Realtime Reading-Skimming Classifier	Biedert, Ralf; Hees, Jörn; Dengel, Andreas; Buscher, Georg	2012	ACM Symposium on Eye Tracking Research and Applications	Conference	10.1145/2168556.2168575	https://doi.org/10.1145/2168556.2168575	Distinguishing whether eye tracking data reflects reading or skimming already proved to be of high analytical value. But with a potentially more widespread usage of eye tracking systems at home, in the office or on the road the amount of environmental and experimental control tends to decrease. This in turn leads to an increase in eye tracking noise and inaccuracies which are difficult to address…	0	0	1	1	0	0	0	0	0	0	0	1	0	0	0	1	0	0	0	0	0	0	0	0	0	1	0	0	0	0	0	NA	0	0	0	0	0	0	0	0	0
castner_deep_2020	Deep Semantic Gaze Embedding and Scanpath Comparison for Expertise Classification during OPT Viewing	Castner, Nora; Kuebler, Thomas C; Scheiter, Katharina; Richter, Juliane; Eder, Therese; Huettig, Fabian; Keutel, Constanze; Kasneci, Enkelejda	2020	ACM Symposium on Eye Tracking Research and Applications	Conference	10.1145/3379155.3391320	https://doi.org/10.1145/3379155.3391320	Modeling eye movement indicative of expertise behavior is decisive in user evaluation. However, it is indisputable that task semantics affect gaze behavior. We present a novel approach to gaze scanpath comparison that incorporates convolutional neural networks (CNN) to process scene information at the fixation level. Image patches linked to respective fixations are used as input for a CNN and the…	1	1	0	0	0	0	0	0	0	0	0	0	1	0	0	0	0	0	0	0	0	0	0	0	0	1	1	1	0	0	0	NA	0	0	0	0	0	0	0	0	0
castner_lstms_2022	LSTMs Can Distinguish Dental Expert Saccade Behavior with High ”Plaque-Urracy”	Castner, Nora; Frankemölle, Jonas; Keutel, Constanze; Huettig, Fabian; Kasneci, Enkelejda	2022	ACM Symposium on Eye Tracking Research and Applications	Conference	10.1145/3517031.3529631	https://doi.org/10.1145/3517031.3529631	Much of the current expertise literature has found that domain specific tasks evoke different eye movements. However, research has yet to predict optimal image exploration using saccadic information and to identify and quantify differences in the search strategies between learners, intermediates, and expert practitioners. By employing LSTMs for scanpath classification, we found saccade features o…	1	1	0	0	0	0	0	0	0	0	0	0	1	0	0	0	0	0	0	0	0	0	0	0	0	1	0	0	1	0	0	NA	0	0	0	0	0	0	0	0	0
castner_scanpath_2018	Scanpath Comparison in Medical Image Reading Skills of Dental Students: Distinguishing Stages of Expertise Development	Castner, Nora; Kasneci, Enkelejda; Kübler, Thomas; Scheiter, Katharina; Richter, Juliane; Eder, Thérése; Hüttig, Fabian; Keutel, Constanze	2018	ACM Symposium on Eye Tracking Research and Applications	Conference	10.1145/3204493.3204550	https://doi.org/10.1145/3204493.3204550	A popular topic in eye tracking is the difference between novices and experts and their domain-specific eye movement behaviors. However, very little is researched regarding how expertise develops, and more specifically, the developmental stages of eye movement behaviors. Our work compares the scanpaths of five semesters of dental students viewing orthopantomograms (OPTs) with classifiers to disti…	1	1	0	0	0	0	0	0	0	0	0	0	1	0	0	0	0	0	0	0	0	0	0	0	0	0	1	0	0	0	0	NA	0	0	0	0	0	0	0	0	0
chaby_gaze_2017	Gaze Behavior Consistency among Older and Younger Adults When Looking at Emotional Faces	Chaby, Laurence; Hupont, Isabelle; Avril, Marie; Luherne-du Boullay, Viviane; Chetouani, Mohamed	2017	Frontiers in Psychology	Journal	10.3389/fpsyg.2017.00548	https://www.frontiersin.org/articles/10.3389/fpsyg.2017.00548	The identification of non-verbal emotional signals, and especially of facial expressions, is essential for successful social communication among humans. Previous research has reported an age-related decline in facial emotion identification, and argued for socio-emotional or aging-brain model explanations. However, more perceptual differences in the gaze strategies that accompany facial emotional …	0	0	1	0	0	0	0	0	0	0	0	0	1	0	1	0	0	0	0	0	0	0	0	0	0	1	1	0	0	0	0	NA	0	0	0	0	0	0	0	1	0
chuk_is_2017	Is having similar eye movement patterns during face learning and recognition beneficial for recognition performance? Evidence from hidden Markov modeling	Chuk, Tim; Chan, Antoni B.; Hsiao, Janet H.	2017	Vision Research	Journal	10.1016/j.visres.2017.03.010	https://www.sciencedirect.com/science/article/pii/S0042698917300639	The hidden Markov model (HMM)-based approach for eye movement analysis is able to reflect individual differences in both spatial and temporal aspects of eye movements. Here we used this approach to understand the relationship between eye movements during face learning and recognition, and its association with recognition performance. We discovered holistic (i.e., mainly looking at the face center…	0	0	1	0	0	0	0	0	0	0	0	0	0	0	1	0	0	0	0	0	0	0	0	0	0	0	0	0	1	0	0	NA	0	0	0	0	0	0	0	0	0
chung_learning_2018	Learning Differences Between Visual Scanning Patterns Can Disambiguate Bipolar and Unipolar Patients	Chung, Jonathan; Eizenman, Moshe; Rakita, Uros; McIntyre, Roger; Giacobbe, Peter	2018	AAAI Conference on Artificial Intelligence	Conference	10.1609/aaai.v32i1.11289	https://ojs.aaai.org/index.php/AAAI/article/view/11289	Bipolar Disorder (BD) and Major Depressive Disorder (MDD) are two common and debilitating mood disorders. Misdiagnosing BD as MDD is relatively common and the introduction of markers to improve diagnostic accuracy early in the course of the illness has been identified as one of the top unmet needs in the field. In this paper, we present novel methods to differentiate between BD and MDD patients. …	0	1	0	0	0	0	0	0	0	0	0	0	0	0	0	0	0	1	0	0	0	0	0	0	0	0	1	0	0	0	0	NA	0	0	0	0	0	0	0	0	0
coutrot_face_2016	Face exploration dynamics differentiate men and women	Coutrot, Antoine; Binetti, Nicola; Harrison, Charlotte; Mareschal, Isabelle; Johnston, Alan	2016	Journal of Vision	Journal	10.1167/16.14.16	https://doi.org/10.1167/16.14.16	The human face is central to our everyday social interactions. Recent studies have shown that while gazing at faces, each one of us has a particular eyescanning pattern, highly stable across time. Although variables such as culture or personality have been shown to modulate gaze behavior, we still don't know what shapes these idiosyncrasies. Moreover, most previous observations rely on static ana…	0	0	1	0	0	0	0	0	0	0	0	1	1	0	1	0	0	0	0	0	0	0	0	0	0	1	0	0	0	1	0	NA	0	0	0	0	0	0	0	0	0
coutrot_scanpath_2018	Scanpath modeling and classification with hidden Markov models	Coutrot, Antoine; Hsiao, Janet H.; Chan, Antoni B.	2018	Behavior Research Methods	Journal	10.3758/s13428-017-0876-8	https://doi.org/10.3758/s13428-017-0876-8	How people look at visual information reveals fundamental information about them; their interests and their states of mind. Previous studies showed that scanpath, i.e., the sequence of eye movements made by an observer exploring a visual stimulus, can be used to infer observer-related (e.g., task at hand) and stimuli-related (e.g., image semantic category) information. However, eye movements are …	0	0	1	1	0	0	0	0	0	0	1	1	0	0	0	0	0	0	0	0	0	0	0	0	0	0	0	0	0	1	0	NA	0	0	0	0	0	0	0	0	0
crabb_whats_2014	What's on TV? Detecting age-related neurodegenerative eye disease using eye movement scanpaths	Crabb, David P.; Smith, Nicholas D.; Zhu, Haogang	2014	Frontiers in Aging Neuroscience	Journal	10.3389/fnagi.2014.00312	https://www.frontiersin.org/articles/10.3389/fnagi.2014.00312	PURPOSE: We test the hypothesis that age-related neurodegenerative eye disease can be detected by examining patterns of eye movement recorded whilst a person naturally watches a movie. METHODS: Thirty-two elderly people with healthy vision (median age: 70, interquartile range [IQR] 64-75 years) and 44 patients with a clinical diagnosis of glaucoma (median age: 69, IQR 63-77 years) had standard vi…	0	1	0	0	0	0	0	0	0	0	0	0	0	0	0	0	0	0	1	0	0	0	0	0	0	0	0	1	0	0	0	NA	0	0	0	0	0	0	0	0	0
david_predicting_2019	Predicting artificial visual field losses: A gaze-based inference study	David, Erwan Joël; Lebranchu, Pierre; Perreira Da Silva, Matthieu; Le Callet, Patrick	2019	Journal of Vision	Journal	10.1167/19.14.22	https://doi.org/10.1167/19.14.22	Visual field defects are a world-wide concern, and the proportion of the population experiencing vision loss is ever increasing. Macular degeneration and glaucoma are among the four leading causes of permanent vision loss. Identifying and characterizing visual field losses from gaze alone could prove crucial in the future for screening tests, rehabilitation therapies, and monitoring. In this expe…	0	1	0	0	0	0	0	0	0	0	0	0	0	0	0	0	0	0	1	0	0	0	0	0	0	1	0	0	0	0	0	NA	0	0	0	0	0	0	0	0	0
french_evaluation_2017	An evaluation of scanpath-comparison and machine-learning classification algorithms used to study the dynamics of analogy making	French, Robert M.; Glady, Yannick; Thibaut, Jean-Pierre	2017	Behavior Research Methods	Journal	10.3758/s13428-016-0788-z	https://doi.org/10.3758/s13428-016-0788-z	In recent years, eyetracking has begun to be used to study the dynamics of analogy making. Numerous scanpath-comparison algorithms and machine-learning techniques are available that can be applied to the raw eyetracking data. We show how scanpath-comparison algorithms, combined with multidimensional scaling and a classification algorithm, can be used to resolve an outstanding question in analogy …	0	0	1	0	0	0	0	0	0	0	0	0	1	0	0	0	0	0	0	0	0	0	0	0	0	1	0	1	0	0	0	NA	0	0	0	0	0	0	0	0	0
fu_impending_2022	Impending Success or Failure? An Investigation of Gaze-Based User Predictions During Interaction with Ontology Visualizations	Fu, Bo; Steichen, Ben	2022	International Conference on Advanced Visual Interfaces	Conference	10.1145/3531073.3531081	https://doi.org/10.1145/3531073.3531081	Designing and developing innovative visualizations to assist humans in the process of generating and understanding complex semantic data has become an important element in supporting effective human-ontology interaction, as visual cues are likely to provide clarity, promote insight, and amplify cognition. While recent research has indicated potential benefits of applying novel adaptive technologi…	0	0	0	1	0	0	0	0	0	0	0	0	0	0	0	0	1	0	0	0	0	0	0	0	0	1	0	0	0	0	0	NA	0	0	0	0	0	0	0	0	1
fuhl_encodji_2019	Encodji: Encoding Gaze Data into Emoji Space for an Amusing Scanpath Classification Approach ;)	Fuhl, Wolfgang; Bozkir, Efe; Hosp, Benedikt; Castner, Nora; Geisler, David; Santini, Thiago C.; Kasneci, Enkelejda	2019	ACM Symposium on Eye Tracking Research and Applications	Conference	10.1145/3314111.3323074	https://doi.org/10.1145/3314111.3323074	To this day, a variety of information has been obtained from human eye movements, which holds an imense potential to understand and classify cognitive processes and states - e.g., through scanpath classification. In this work, we explore the task of scanpath classification through a combination of unsupervised feature learning and convolutional neural networks. As an amusement factor, we use an E…	0	0	0	1	0	0	0	0	0	0	1	1	0	0	0	0	0	0	0	0	0	0	0	0	0	0	0	1	0	0	0	NA	0	0	0	0	0	0	0	0	0
galdi_towards_2016	Towards demographic categorization using gaze analysis	Galdi, Chiara; Wechsler, Harry; Cantoni, Virginio; Porta, Marco; Nappi, Michele	2016	Pattern Recognition Letters	Journal	10.1016/j.patrec.2015.08.018	https://www.sciencedirect.com/science/article/pii/S0167865515002779	We studied the applicability of gaze analysis for gender and age categorization.We employed a publicly available gaze recording database consisting of scan paths of 112 different observers.Stimuli employed in gaze recording process are female and male face pictures.We used one protocol, K-fold cross validation, and two learning methods, namely Adaboost and support vector machines. Current use of …	0	0	0	1	0	0	0	0	0	0	1	0	1	0	0	0	0	0	0	0	0	0	0	0	0	1	0	0	0	0	1	NA	0	0	0	0	0	0	0	0	0
gandomkar_recurrence_2018	Recurrence quantification analysis of radiologists' scanpaths when interpreting mammograms	Gandomkar, Ziba; Tay, Kevin; Brennan, Patrick C.; Mello-Thoms, Claudia	2018	Medical Physics	Journal	https://doi.org/10.1002/mp.12935	https://aapm.onlinelibrary.wiley.com/doi/abs/10.1002/mp.12935	Purpose The purpose of this study was to Propose a classifier based on recurrence quantification analysis (RQA) metrics for distinguishing experts' scanpaths from those of less-experienced readers and to explore the association of spatiotemporal dynamics of the mammographic scanpaths with the characteristics of cases and radiologists using RQA metrics. Materials and methods Eye movements were rec…	1	1	0	0	0	0	0	0	0	0	0	0	1	0	0	0	0	0	0	0	0	0	0	0	0	1	0	0	0	0	0	NA	0	0	0	0	0	0	0	0	1
george_score_2016	A score level fusion method for eye movement biometrics	George, Anjith; Routray, Aurobinda	2016	Pattern Recognition Letters	Journal	10.1016/j.patrec.2015.11.020	https://www.sciencedirect.com/science/article/pii/S0167865515004067	A novel framework for eye movement biometrics is developed.Proposed algorithm achieved EER of 2.59% in a random stimulus task.Eye movement biometrics can be used to enhance counterfeit-resistance.The proposed method outperformed all the other methods in BioEye 2015 competition.The proposed method could be used with existing iris recognition systems since it provides inherent liveliness detection …	0	0	0	1	0	0	0	0	0	0	0	0	0	0	0	0	0	0	0	1	0	0	0	0	0	1	0	0	0	0	0	NA	0	0	0	0	0	0	0	0	0
giannakos_multimodal_2019	Multimodal data as a means to understand the learning experience	Giannakos, Michail N.; Sharma, Kshitij; Pappas, Ilias O.; Kostakos, Vassilis; Velloso, Eduardo	2019	International Journal of Information Management	Journal	10.1016/j.ijinfomgt.2019.02.003	https://www.sciencedirect.com/science/article/pii/S0268401218312751	Most work in the design of learning technology uses click-streams as their primary data source for modelling & predicting learning behaviour. In this paper we set out to quantify what, if any, advantages do physiological sensing techniques provide for the design of learning technologies. We conducted a lab study with 251 game sessions and 17 users focusing on skill development (i.e., user's abili…	1	0	0	0	0	0	0	0	0	0	0	0	0	0	0	0	1	0	0	0	0	0	0	0	0	1	0	0	0	0	0	EEG wristband click streams	0	0	0	0	0	0	0	0	1
glady_visual_2013	Visual Strategies in Analogical Reasoning Development: A New Method for Classifying Scanpaths	Glady, Yannick; Thibaut, Jean-Pierre; French, Robert	2013	Annual Meeting of the Cognitive Science Meeting	Conference	10.13140/2.1.4107.1365		Development of analogical reasoning is often explained by general maturation of executive functions. A consequence of the involvement of executive functions would be that children and adults differ in the visual strategies they apply when solving analogical problems. Since visual strategies can be studied by means of eye-tracking, we compared the visual scanpaths of children and adults in three d…	0	0	1	0	0	0	0	0	0	0	0	0	1	0	0	0	0	0	0	0	0	0	0	0	0	1	0	0	0	0	0	NA	0	0	0	0	0	0	0	0	0
greene_reconsidering_2012	Reconsidering Yarbus: A failure to predict observers’ task from eye movement patterns	Greene, Michelle R.; Liu, Tommy; Wolfe, Jeremy M.	2012	Vision Research	Journal	10.1016/j.visres.2012.03.019	https://www.sciencedirect.com/science/article/pii/S0042698912000922	In 1967, Yarbus presented qualitative data from one observer showing that the patterns of eye movements were dramatically affected by an observer's task, suggesting that complex mental states could be inferred from scan paths. The strong claim of this very influential finding has never been rigorously tested. Our observers viewed photographs for 10s each. They performed one of four image-based ta…	0	0	1	0	0	0	0	0	0	0	0	1	0	0	0	0	0	0	0	0	0	0	0	0	0	1	0	0	0	0	0	NA	1	0	0	0	0	0	0	0	1
haass_new_2016	A New Method for Categorizing Scanpaths from Eye Tracking Data	Haass, Michael J.; Matzen, Laura E.; Butler, Karin M.; Armenta, Mika	2016	ACM Symposium on Eye Tracking Research and Applications	Conference	10.1145/2857491.2857503	https://doi.org/10.1145/2857491.2857503	From the seminal work of Yarbus [1967] on the relationship of eye movements to vision, scanpath analysis has been recognized as a window into the mind. Computationally, characterizing the scanpath, the sequential and spatial dependencies between eye positions, has been demanding. We sought a method that could extract scanpath trajectory information from raw eye movement data without assumptions d…	0	0	1	1	0	0	0	0	0	0	1	1	0	0	0	0	0	0	0	0	0	0	0	0	0	0	0	0	1	0	0	NA	0	0	0	0	0	0	0	0	0
harada_estimation_2021	Estimation of Reading Ability of Program Codes Using Features of Eye Movements	Harada, Hiroto; Nakayama, Minoru	2021	ACM Symposium on Eye Tracking Research and Applications	Conference	10.1145/3448018.3457421	https://doi.org/10.1145/3448018.3457421	A prediction model for code reading ability using eye movement features was developed, and analysed in order to evaluate reader’s level of mastery and provide appropriate support. Sixty-nine features were extracted from eye movements during the reading of two program codes. These codes consisted of three areas of interest (AOIs) that were modules of code which performed 3 functions. Also, code re…	1	0	0	1	0	0	0	0	0	0	0	0	1	0	0	1	0	0	0	0	0	0	0	0	0	1	0	0	0	0	0	NA	0	0	0	0	0	0	0	0	1
hayes_scan_2018	Scan patterns during scene viewing predict individual differences in clinical traits in a normative sample	Hayes, Taylor R.; Henderson, John M.	2018	PLOS ONE	Journal	10.1371/journal.pone.0196654	https://doi.org/10.1371/journal.pone.0196654	The relationship between viewer individual differences and gaze control has been largely neglected in the scene perception literature. Recently we have shown a robust association between individual differences in viewer cognitive capacity and scan patterns during scene viewing. These findings suggest other viewer individual differences may also be associated with scene gaze control. Here we expan…	1	1	1	0	0	0	0	0	0	0	0	0	0	0	0	0	1	1	0	0	0	0	0	0	0	1	0	0	0	0	0	NA	0	0	0	0	0	0	0	0	0
hild_predicting_2018	Predicting Observer's Task from Eye Movement Patterns during Motion Image Analysis	Hild, Jutta; Voit, Michael; Kühnle, Christian; Beyerer, Jürgen	2018	ACM Symposium on Eye Tracking Research and Applications	Conference	10.1145/3204493.3204575	https://doi.org/10.1145/3204493.3204575	Predicting an observer's tasks from eye movements during several viewing tasks has been investigated by several authors. This contribution adds task prediction from eye movements tasks occurring during motion image analysis: Explore, Observe, Search, and Track. For this purpose, gaze data was recorded from 30 human observers viewing a motion image sequence once under each task. For task decoding,…	0	0	1	0	0	0	0	0	0	0	0	1	0	0	0	0	0	0	0	0	0	0	0	0	0	1	0	0	0	0	0	NA	0	0	0	0	1	1	0	0	0
ishii_gaze_2013	Gaze Awareness in Conversational Agents: Estimating a User's Conversational Engagement from Eye Gaze	Ishii, Ryo; Nakano, Yukiko I.; Nishida, Toyoaki	2013	ACM Transactions on Interactive Intelligent Systems	Journal	10.1145/2499474.2499480	https://doi.org/10.1145/2499474.2499480	In face-to-face conversations, speakers are continuously checking whether the listener is engaged in the conversation, and they change their conversational strategy if the listener is not fully engaged. With the goal of building a conversational agent that can adaptively control conversations, in this study we analyze listener gaze behaviors and develop a method for estimating whether a listener …	0	0	0	1	0	0	0	0	0	0	0	0	0	1	0	0	0	0	0	0	0	0	0	0	0	1	1	0	0	0	0	NA	0	0	0	0	0	0	0	0	0
jiang_learning_2016	Learning to Predict Sequences of Human Visual Fixations	Jiang, Ming; Boix, Xavier; Roig, Gemma; Xu, Juan; Van Gool, Luc; Zhao, Qi	2016	IEEE Transactions on Neural Networks and Learning Systems	Journal	10.1109/TNNLS.2015.2496306		Most state-of-the-art visual attention models estimate the probability distribution of fixating the eyes in a location of the image, the so-called saliency maps. Yet, these models do not predict the temporal sequence of eye fixations, which may be valuable for better predicting the human eye fixations, as well as for understanding the role of the different cues during visual exploration. In this …	0	0	0	1	0	0	0	0	0	0	1	0	0	1	0	0	0	0	0	0	1	0	0	0	0	0	0	0	0	1	0	NA	0	0	0	0	0	0	0	0	0
kanan_humans_2015	Humans have idiosyncratic and task-specific scanpaths for judging faces	Kanan, Christopher; Bseiso, Dina N.F.; Ray, Nicholas A.; Hsiao, Janet H.; Cottrell, Garrison W.	2015	Vision Research	Journal	10.1016/j.visres.2015.01.013	https://www.sciencedirect.com/science/article/pii/S0042698915000292	Since Yarbus's seminal work, vision scientists have argued that our eye movement patterns differ depending upon our task. This has recently motivated the creation of multi-fixation pattern analysis algorithms that try to infer a person's task (or mental state) from their eye movements alone. Here, we introduce new algorithms for multi-fixation pattern analysis, and we use them to argue that peopl…	0	0	1	0	0	0	0	0	0	0	0	0	0	0	1	0	0	0	0	1	0	0	0	0	0	1	0	0	0	1	0	NA	0	0	1	0	0	0	0	0	1
kanan_predicting_2014	Predicting an Observer's Task Using Multi-Fixation Pattern Analysis	Kanan, Christopher; Ray, Nicholas A.; Bseiso, Dina N. F.; Hsiao, Janet H.; Cottrell, Garrison W.	2014	ACM Symposium on Eye Tracking Research and Applications	Conference	10.1145/2578153.2578208	https://doi.org/10.1145/2578153.2578208	Since Yarbus's seminal work in 1965, vision scientists have argued that people's eye movement patterns differ depending upon their task. This suggests that we may be able to infer a person's task (or mental state) from their eye movements alone. Recently, this was attempted by Greene et al. [2012] in a Yarbus-like replication study; however, they were unable to successfully predict the task given…	0	0	1	0	0	0	0	0	0	0	0	1	0	0	0	0	0	0	0	0	0	0	0	0	0	1	0	0	0	1	0	NA	0	1	0	0	0	0	0	0	1
kanhirakadavath_investigation_2022	Investigation of Eye-Tracking Scan Path as a Biomarker for Autism Screening Using Machine Learning Algorithms	Kanhirakadavath, Mujeeb R.; Chandran, Monica S.	2022	Diagnostics	Journal	10.3390/diagnostics12020518		Autism spectrum disorder is a group of disorders marked by difficulties with social skills, repetitive activities, speech, and nonverbal communication. Deficits in paying attention to, and processing, social stimuli are common for children with autism spectrum disorders. It is uncertain whether eye-tracking technologies can assist in establishing an early biomarker of autism based on the children…	0	1	0	0	0	0	0	0	0	0	0	0	0	0	0	0	0	1	0	0	0	0	0	0	0	1	0	1	0	0	0	NA	0	0	0	0	0	0	0	0	0
kelton_reading_2019	Reading Detection in Real-Time	Kelton, Conor; Wei, Zijun; Ahn, Seoyoung; Balasubramanian, Aruna; Das, Samir R.; Samaras, Dimitris; Zelinsky, Gregory	2019	ACM Symposium on Eye Tracking Research and Applications	Conference	10.1145/3314111.3319916	https://doi.org/10.1145/3314111.3319916	Observable reading behavior, the act of moving the eyes over lines of text, is highly stereotyped among the users of a language, and this has led to the development of reading detectors-methods that input windows of sequential fixations and output predictions of the fixation behavior during those windows being reading or skimming. The present study introduces a new method for reading detection us…	0	0	1	1	0	0	0	0	0	0	1	1	0	0	0	1	0	0	0	0	0	0	0	0	0	1	0	0	0	0	0	NA	0	0	0	0	0	0	0	0	0
khosravan_collaborative_2019	A collaborative computer aided diagnosis (C-CAD) system with eye-tracking, sparse attentional model, and deep learning	Khosravan, Naji; Celik, Haydar; Turkbey, Baris; Jones, Elizabeth C.; Wood, Bradford; Bagci, Ulas	2019	Medical Image Analysis	Journal	10.1016/j.media.2018.10.010	https://www.sciencedirect.com/science/article/pii/S1361841518308570	Computer aided diagnosis (CAD) tools help radiologists to reduce diagnostic errors such as missing tumors and misdiagnosis. Vision researchers have been analyzing behaviors of radiologists during screening to understand how and why they miss tumors or misdiagnose. In this regard, eye-trackers have been instrumental in understanding visual search processes of radiologists. However, most relevant s…	0	1	0	0	0	0	0	0	0	0	0	0	0	1	0	0	0	0	1	0	0	0	0	0	0	0	0	1	0	0	1	NA	0	0	0	0	0	0	0	0	0
kim_technostress_2022	Technostress causes cognitive overload in high-stress people: Eye tracking analysis in a virtual kiosk test	Kim, Se Young; Park, Hahyeon; Kim, Hongbum; Kim, Joon; Seo, Kyoungwon	2022	Information Processing & Management	Journal	10.1016/j.ipm.2022.103093	https://www.sciencedirect.com/science/article/pii/S0306457322001947	In the midst of the COVID-19 pandemic, the use of non-face-to-face information and communication technology (ICT) such as kiosks has increased. While kiosks are useful overall, those who do not adapt well to these technologies experience technostress. The two most serious technostressors are inclusion and overload issues, which indicate a sense of inferiority due to a perceived inability to use I…	0	0	1	1	0	0	0	0	0	0	0	0	0	0	0	0	1	0	0	0	0	0	0	0	0	1	0	0	0	0	0	NA	0	0	0	0	0	0	0	0	0
krishnan_intelligent-based_2021	Intelligent-based decision support system for diagnosing glaucoma in primary eyecare centers using eye tracker	Krishnan, Sajitha; Amudha, J.; Tejwani, Sushma	2021	Journal of Intelligent & Fuzzy Systems	Journal	10.3233/JIFS-189846		It is quite alarming that the increase of glaucoma is due to the lack of awareness of the disease and the cost for glaucoma screening. The primary eye care centers need to include a comprehensive glaucoma screening and include machine learning models to elaborate it as decision support system. The proposed system considers the state of art of eye gaze features to understand cognitive processing, …	0	1	0	0	0	0	0	0	0	0	0	0	0	0	0	0	0	0	1	0	0	0	0	0	0	1	0	0	0	0	0	NA	0	0	0	0	0	0	0	0	1
krol_novel_2019	A Novel Eye Movement Data Transformation Technique that Preserves Temporal Information: A Demonstration in a Face Processing Task	Król, Michał; Król, Magdalena Ewa	2019	Sensors	Journal	10.3390/s19102377	https://www.mdpi.com/1424-8220/19/10/2377	Existing research has shown that human eye-movement data conveys rich information about underlying mental processes, and that the latter may be inferred from the former. However, most related studies rely on spatial information about which different areas of visual stimuli were looked at, without considering the order in which this occurred. Although powerful algorithms for making pairwise compar…	0	0	1	1	0	0	0	0	0	0	1	0	0	0	1	0	0	1	0	0	0	0	0	0	0	1	0	0	0	0	0	NA	0	0	0	0	0	0	0	0	0
ktistakis_colet_2022	COLET: A dataset for COgnitive workLoad estimation based on eye-tracking	Ktistakis, Emmanouil; Skaramagkas, Vasileios; Manousos, Dimitris; Tachos, Nikolaos S.; Tripoliti, Evanthia; Fotiadis, Dimitrios I.; Tsiknakis, Manolis	2022	Computer Methods and Programs in Biomedicine	Journal	10.1016/j.cmpb.2022.106989	https://www.sciencedirect.com/science/article/pii/S0169260722003716	Background and Objective: The cognitive workload is an important component in performance psychology, ergonomics, and human factors. Publicly available datasets are scarce, making it difficult to establish new approaches and comparative studies. In this work, COLET-COgnitive workLoad estimation based on Eye-Tracking dataset is presented. Methods: Forty-seven (47) individuals’ eye movements were m…	0	0	1	0	0	0	0	0	0	0	0	0	0	0	0	0	1	0	0	0	0	0	0	0	0	1	0	0	0	0	0	NA	0	0	0	0	0	0	0	0	0
kucharsky_cognitive_2020	Cognitive strategies revealed by clustering eye movement transitions	Kucharský, Šimon; Visser, Ingmar; Truțescu, Gabriela-Olivia; Laurence, Paulo Guirro; Zaharieva, Martina; Raijmakers, Maartje E. J.	2020	Journal of Eye Movement Research	Journal	10.16910/jemr.13.1.1	https://bop.unibe.ch/JEMR/article/view/JEMR.13.1.1	In cognitive tasks, solvers can adopt different strategies to process information which may lead to different response behavior. These strategies might elicit different eye movement patterns which can thus provide substantial information about the strategy a person uses. However, these strategies are usually hidden and need to be inferred from the data. After an overview of existing techniques wh…	0	0	1	0	0	0	0	0	0	0	0	1	0	0	0	0	0	0	0	0	0	0	0	0	0	1	0	0	0	0	0	NA	0	0	0	0	0	0	0	0	0
lan_gazegraph_2020	GazeGraph: Graph-Based Few-Shot Cognitive Context Sensing from Human Visual Behavior	Lan, Guohao; Heit, Bailey; Scargill, Tim; Gorlatova, Maria	2020	Proceedings of the Conference on Embedded Networked Sensor Systems	Conference	10.1145/3384419.3430774	https://doi.org/10.1145/3384419.3430774	In this work, we present GazeGraph, a system that leverages human gazes as the sensing modality for cognitive context sensing. GazeGraph is a generalized framework that is compatible with different eye trackers and supports various gaze-based sensing applications. It ensures high sensing performance in the presence of heterogeneity of human visual behavior, and enables quick system adaptation to …	0	0	1	1	0	0	0	0	0	0	1	1	0	0	0	1	0	0	0	0	0	0	0	0	0	0	0	0	0	0	1	NA	0	0	0	0	0	0	0	0	0
lanata_eye_2013	Eye gaze patterns in emotional pictures	Lanatà, Antonio; Valenza, Gaetano; Scilingo, Enzo Pasquale	2013	Journal of Ambient Intelligence and Humanized Computing	Journal	10.1007/s12652-012-0147-6	https://doi.org/10.1007/s12652-012-0147-6	This paper reports on a preliminary study aiming at investigating the eye gaze pattern and pupil size variation to discriminate emotional states induced by looking at pictures having different arousal content. A wearable and wireless eye gaze tracking system, hereinafter called HATCAM, which was able to robustly detect eye tracking and pupil area was used. A group of ten volunteers was presented …	0	0	1	1	0	0	0	0	0	0	0	1	0	0	1	0	0	0	0	0	0	0	0	0	0	1	0	0	0	0	0	NA	0	0	0	0	0	0	0	0	0
lethaus_comparison_2013	A comparison of selected simple supervised learning algorithms to predict driver intent based on gaze data	Lethaus, Firas; Baumann, Martin R.K.; Köster, Frank; Lemmer, Karsten	2013	Neurocomputing	Journal	10.1016/j.neucom.2013.04.035	https://www.sciencedirect.com/science/article/pii/S0925231213005705	Gaze behaviour is known to indicate information gathering. It is therefore suggested that it could be used to derive information about the driver's next planned objective in order to identify intended manoeuvres without relying solely on car data. Ultimately this would be practically realised by an Advanced Driver Assistance System (ADAS) using gaze data to correctly infer the intentions of the d…	0	0	0	0	1	0	0	0	0	1	0	1	0	0	0	0	0	0	0	0	0	0	0	0	0	1	0	0	0	0	0	NA	0	0	0	0	0	0	0	0	0
li_artificial_2022	Artificial intelligence-enabled non-intrusive vigilance assessment approach to reducing traffic controller’s human errors	Li, Fan; Chen, Chun-Hsien; Lee, Ching-Hung; Feng, Shanshan	2022	Knowledge-Based Systems	Journal	10.1016/j.knosys.2021.108047	https://www.sciencedirect.com/science/article/pii/S0950705121011369	To be vigilant is highly required for traffic controllers in transportation fields, such as air traffic management, vessel traffic service, and railway management, as they need to monitor traffic conditions and notice any potential hazards. Hence, emerging studies have been conducted to develop an objective and non-intrusive approach to assessing vigilance levels and generate warnings if needed. …	0	0	1	1	0	1	0	0	0	1	0	0	0	1	0	0	0	0	0	0	0	0	0	0	0	1	0	0	0	0	0	NA	0	0	0	0	0	0	0	0	0
li_learning_2021	Learning Oculomotor Behaviors from Scanpath	Li, Beibin; Nuechterlein, Nicholas; Barney, Erin; Foster, Claire; Kim, Minah; Mahony, Monique; Atyabi, Adham; Feng, Li; Wang, Quan; Ventola, Pamela; Shapiro, Linda; Shic, Frederick	2021	Proceedings of the ACM International Conference on Multimodal Interaction	Conference	10.1145/3462244.3479923	https://doi.org/10.1145/3462244.3479923	Identifying oculomotor behaviors relevant for eye-tracking applications is a critical but often challenging task. Aiming to automatically learn and extract knowledge from existing eye-tracking data, we develop a novel method that creates rich representations of oculomotor scanpaths to facilitate the learning of downstream tasks. The proposed stimulus-agnostic Oculomotor Behavior Framework (OBF) m…	0	1	1	1	0	0	0	0	0	0	1	1	0	0	0	0	0	1	0	0	0	0	0	0	0	1	0	0	1	0	0	NA	0	0	0	0	0	0	0	0	0
li_quantifying_2019	Quantifying and Understanding the Differences in Visual Activities with Contrast Subsequences	Li, Yu; Allen, Carla; Shyu, Chi-Ren	2019	ACM Symposium on Eye Tracking Research and Applications	Conference	10.1145/3314111.3319842	https://doi.org/10.1145/3314111.3319842	Understanding differences and similarities between scanpaths has been one of the primary goals for eye tracking research. Sequences of areas of interest mapped from fixations are a major focus for many analytic techniques since these sequences directly relate to the semantic meaning of the visual input. Many studies analyze complete sequences while overlooking the micro-transitions in subsequence…	1	1	0	0	0	0	0	0	0	0	0	0	1	0	0	0	0	0	0	0	0	0	0	0	0	1	0	0	0	0	0	NA	0	0	0	0	0	0	0	0	0
liaqat_predicting_2021	Predicting ASD diagnosis in children with synthetic and image-based eye gaze data	Liaqat, Sidrah; Wu, Chongruo; Duggirala, Prashanth Reddy; Cheung, Sen-ching Samson; Chuah, Chen-Nee; Ozonoff, Sally; Young, Gregory	2021	Signal Processing: Image Communication	Journal	10.1016/j.image.2021.116198	https://www.sciencedirect.com/science/article/pii/S0923596521000357	As early intervention is highly effective for young children with autism spectrum disorder (ASD), it is imperative to make accurate diagnosis as early as possible. ASD has often been associated with atypical visual attention and eye gaze data can be collected at a very early age. An automatic screening tool based on eye gaze data that could identify ASD risk offers the opportunity for interventio…	0	1	0	0	0	0	0	0	0	0	0	0	0	0	0	0	0	1	0	0	0	0	0	0	0	1	0	1	1	0	0	NA	0	0	0	0	0	0	0	0	1
lounis_visual_2021	Visual scanning strategies in the cockpit are modulated by pilots’ expertise: A flight simulator study	Lounis, Christophe; Peysakhovich, Vsevolod; Causse, Mickaël	2021	PLOS ONE	Journal	10.1371/journal.pone.0247061	https://doi.org/10.1371/journal.pone.0247061	During a flight, pilots must rigorously monitor their flight instruments since it is one of the critical activities that contribute to update their situation awareness. The monitoring is cognitively demanding, but is necessary for timely intervention in the event of a parameter deviation. Many studies have shown that a large part of commercial aviation accidents involved poor cockpit monitoring f…	1	0	0	0	0	0	1	0	0	1	0	0	1	1	0	0	0	0	0	0	0	0	0	0	0	1	1	0	0	0	0	NA	0	0	0	0	0	0	0	0	0
martinez_towards_2017	Towards activity recognition from eye-movements using contextual temporal learning	Martinez, Francis; Pissaloux, Edwige; Carbone, Andrea	2017	Integrated Computer-Aided Engineering	Journal	10.3233/ICA-160520		Patterns of gaze play an important role in video analysis and understanding human behavior. This paper proposes a novel approach to solve the problem of activity recognition from first-person gaze movements. Novel n-gram statistical features are extracted from these movements via a multi scale and temporal representation scheme. A joint classification and segmentation of activities and a spatio-t…	0	0	1	1	0	0	0	0	0	0	1	1	0	0	0	0	0	0	0	0	0	0	0	0	0	0	1	0	0	0	0	NA	0	0	0	0	0	0	0	0	0
mishra_predicting_2016	Predicting Readers' Sarcasm Understandability by Modeling Gaze Behavior	Mishra, Abhijit; Kanojia, Diptesh; Bhattacharyya, Pushpak	2016	AAAI Conference on Artificial Intelligence	Conference	10.1609/aaai.v30i1.9884	https://ojs.aaai.org/index.php/AAAI/article/view/9884	Sarcasm understandability or the ability to understand textual sarcasm depends upon readers' language proficiency, social knowledge, mental state and attentiveness. We introduce a novel method to predict the sarcasm understandability of a reader. Presence of incongruity in textual sarcasm often elicits distinctive eye-movement behavior by human readers. By recording and analyzing the eye-gaze dat…	0	0	1	0	0	0	0	0	0	0	0	0	0	0	0	1	0	0	0	0	0	0	0	0	0	1	0	0	0	0	0	NA	0	0	0	0	0	0	0	1	0
moacdieh_using_2017	Using Eye Tracking to Detect the Effects of Clutter on Visual Search in Real Time	Moacdieh, Nadine M.; Sarter, Nadine	2017	IEEE Transactions on Human-Machine Systems	Journal	10.1109/THMS.2017.2706666		Display clutter causes decrements in visual search performance and can be a threat to safety and efficiency in complex, data-rich domains. Addressing the problem requires a means to detect the presence of clutter in real time, predict its effects, and then trigger countermeasures before breakdowns in information search can occur. Eye tracking is a promising technique for achieving these goals; ho…	0	0	0	1	0	0	0	1	0	1	0	0	0	1	0	0	0	0	0	0	0	1	0	1	1	1	0	0	0	0	0	NA	0	0	0	0	0	0	0	0	0
moon_prediction_2021	Prediction of Car Design Perception Using EEG and Gaze Patterns	Moon, Seong-Eun; Kim, Jun-Hyuk; Kim, Sun-Wook; Lee, Jong-Seok	2021	IEEE Transactions on Affective Computing	Journal	10.1109/TAFFC.2019.2901733		In this paper, we deal with the issue of implicit monitoring of perceptual responses to product design through electroencephalography (EEG) and eye tracking. Four evaluation factors, namely, preference, luxury, complexity, and harmony are considered to investigate how people perceive the car design. In particular, the quantified perceptual responses are predicted based on EEG and gaze data. Avera…	0	0	0	1	0	0	0	1	0	1	0	0	0	0	0	0	1	0	0	0	0	1	0	0	1	1	0	0	0	0	0	EEG	0	0	0	1	0	0	0	0	1
nakayama_prediction_2014	Prediction of recall accuracy in contextual understanding tasks using features of oculo-motors	Nakayama, Minoru; Hayashi, Yuko	2014	Universal Access in the Information Society	Journal	10.1007/s10209-013-0307-2	https://doi.org/10.1007/s10209-013-0307-2	Contextual understanding, which consists of memory, reasoning, and recall, is a key process of human–computer interactions and interfaces which provide universal accessibility. To determine the possibility of predicting the recall accuracy of reading and memorizing tasks using features of oculo-motors, eye movements, and pupillary changes, a contextual understanding task experiment, which was com…	0	0	1	1	0	0	0	0	0	0	0	0	0	0	0	1	0	0	0	0	0	0	0	0	0	1	0	0	0	0	0	NA	0	0	0	0	0	0	0	0	0
necka_visual_2019	Visual cues to fertility are in the eye (movements) of the beholder	Necka, Elizabeth A.; Kardan, Omid; Puts, David A.; Faig, Kelly E.; Berman, Marc G.; Norman, Greg J.	2019	Hormones and Behavior	Journal	https://doi.org/10.1016/j.yhbeh.2019.104562	https://www.sciencedirect.com/science/article/pii/S0018506X19300534	Past work demonstrates that humans behave differently towards women across their menstrual cycles, even after exclusively visual exposure to women's faces. People may look at women's faces differently as a function of women's menstrual cycles. Analyses of participants' scanpaths (eye movement patterns) while they looked at women at different phases of their menstrual cycles revealed that observer…	0	0	1	0	0	0	0	0	0	0	0	1	0	0	1	0	0	0	0	0	0	0	0	0	0	1	0	0	0	1	0	NA	0	0	0	0	0	0	0	0	0
nikolaides_restricted_2016	Restricted attention to social cues in schizophrenia patients	Nikolaides, Alexandra; Miess, Susanne; Auvera, Isabella; Müller, Ralf; Klosterkötter, Joachim; Ruhrmann, Stephan	2016	European Archives of Psychiatry and Clinical Neuroscience	Journal	10.1007/s00406-016-0705-6	https://doi.org/10.1007/s00406-016-0705-6	Deficits of psychosocial functioning are a robust finding in schizophrenia. Research on social cognition may open a new avenue for the development of effective interventions. As a correlate of social perceptive information processing deficits, schizophrenia patients (SZP) show deviant gaze behavior (GB) while viewing emotional faces. As understanding of a social environment requires gathering com…	0	1	0	0	0	0	0	0	0	0	0	0	0	0	0	0	0	1	0	0	0	0	0	0	0	1	0	0	0	0	0	NA	0	0	0	0	0	0	0	0	1
pejic_determining_2021	Determining Gaze Behavior Patterns in On-Screen Testing	Pejić, Marko; Savić, Goran; Segedinac, Milan	2021	Journal of Educational Computing Research	Journal	10.1177/0735633120978617	https://doi.org/10.1177/0735633120978617	This study proposes a software system for determining gaze patterns in on-screen testing. The system applies machine learning techniques to eye-movement data obtained from an eye-tracking device to categorize students according to their gaze behavior pattern while solving an on-screen test. These patterns are determined by converting eye movement coordinates into a sequence of regions of interest…	1	0	0	1	0	0	0	0	0	0	1	0	1	0	0	0	0	0	0	1	0	0	0	0	0	1	1	0	0	0	0	NA	0	0	0	0	0	0	0	0	0
peysakhovich_classification_2022	Classification of Flight Phases Based on Pilots’ Visual Scanning Strategies	Peysakhovich, Vsevolod; Ledegang, Wietse; Houben, Mark; Groen, Eric	2022	ACM Symposium on Eye Tracking Research and Applications	Conference	10.1145/3517031.3529641	https://doi.org/10.1145/3517031.3529641	Eye movements analysis has great potential for understanding operator behaviour in many safety-critical domains, including aviation. In addition to traditional eye-tracking measures on pilots’ visual behavior, it seems promising to incorporate machine learning approaches to classify pilots’ visual scanning patterns. However, given the multitude of pattern measures, it is unclear which are better …	0	0	0	0	0	0	1	0	0	1	0	1	0	1	0	0	0	0	0	0	0	0	0	0	0	1	1	0	0	0	0	NA	1	0	0	0	0	0	0	0	0
raptis_using_2017	Using Eye Gaze Data and Visual Activities to Infer Human Cognitive Styles: Method and Feasibility Studies	Raptis, George E.; Katsini, Christina; Belk, Marios; Fidas, Christos; Samaras, George; Avouris, Nikolaos	2017	Proceedings of the Conference on User Modeling Adaptation and Personalization	Conference	10.1145/3079628.3079690	https://doi.org/10.1145/3079628.3079690	Recent research provides evidence that individual differences in human cognitive styles affect user performance and experience in diverse application domains. However, state-of-the-art elicitation methods of cognitive styles require researchers to apply explicit, in-lab, and time-consuming "paper-and-pencil" techniques, rendering real-time integration of cognitive styles? elicitation impractical …	0	0	1	1	0	0	0	0	0	0	0	0	0	0	0	0	1	0	0	0	0	0	0	0	0	1	0	0	0	0	0	NA	0	0	0	0	0	0	0	0	1
reich_inferring_2022	Inferring Native and Non-Native Human Reading Comprehension and Subjective Text Difficulty from Scanpaths in Reading	Reich, David Robert; Prasse, Paul; Tschirner, Chiara; Haller, Patrick; Goldhammer, Frank; Jäger, Lena A.	2022	ACM Symposium on Eye Tracking Research and Applications	Conference	10.1145/3517031.3529639	https://doi.org/10.1145/3517031.3529639	Eye movements in reading are known to reflect cognitive processes involved in reading comprehension at all linguistic levels, from the sub-lexical to the discourse level. This means that reading comprehension and other properties of the text and/or the reader should be possible to infer from eye movements. Consequently, we develop the first neural sequence architecture for this type of tasks whic…	1	0	1	0	0	0	0	0	1	1	0	0	0	0	0	1	0	0	0	0	0	0	0	0	0	1	0	0	1	0	0	NA	0	0	0	0	0	0	0	0	0
roy_novel_2020	A Novel Technique to Develop Cognitive Models for Ambiguous Image Identification Using Eye Tracker	Roy, Anup Kumar; Akhtar, Md. Nadeem; Mahadevappa, Manjunatha; Guha, Rajlakshmi; Mukherjee, Jayanta	2020	IEEE Transactions on Affective Computing	Journal	10.1109/TAFFC.2017.2768026		Human behavior can be analyzed using Eye tracker. Thus, it is used for revealing the cognitive processes for object identification. Cognitive process is the mental ability for identification of what our eyes see. Vision with 20/20 sometimes may not reveal the purpose. In this study, ambiguous images are taken to observe the cognitive process in participants. During the perception of an object, a …	0	0	1	0	0	0	0	0	0	0	0	0	0	0	0	0	1	0	0	0	0	0	0	0	0	1	0	0	0	0	0	NA	0	0	0	0	0	0	1	0	0
saiz_manzanares_lifelong_2020	Lifelong Learning from Sustainable Education: An Analysis with Eye Tracking and Data Mining Techniques	Sáiz Manzanares, María Consuelo; Rodríguez Diez, Juan José; Marticorena Sánchez, Raúl; Zaparaín Yáñez, María José; Cerezo Menéndez, Rebeca	2020	Sustainability	Journal	10.3390/su12051970	https://www.mdpi.com/2071-1050/12/5/1970	The use of learning environments that apply Advanced Learning Technologies (ALTs) and Self-Regulated Learning (SRL) is increasingly frequent. In this study, eye-tracking technology was used to analyze scan-path differences in a History of Art learning task. The study involved 36 participants (students versus university teachers with and without previous knowledge). The scan-paths were registered …	1	0	0	0	0	0	0	0	0	0	0	0	1	0	0	0	0	0	0	0	0	0	0	0	0	1	1	0	0	0	0	NA	0	0	0	0	0	0	0	0	0
saiz-manzanares_analysis_2021	Analysis of the Learning Process through Eye Tracking Technology and Feature Selection Techniques	Sáiz Manzanares, María Consuelo; Pérez, Ismael Ramos; Rodríguez, Adrián Arnaiz; Arribas, Sandra Rodríguez; Almeida, Leandro; Martin, Caroline Françoise	2021	Applied Sciences	Journal	10.3390/app11136157	https://www.mdpi.com/2076-3417/11/13/6157	In recent decades, the use of technological resources such as the eye tracking methodology is providing cognitive researchers with important tools to better understand the learning process. However, the interpretation of the metrics requires the use of supervised and unsupervised learning techniques. The main goal of this study was to analyse the results obtained with the eye tracking methodology…	1	0	0	0	0	0	0	0	0	0	1	0	1	0	0	0	0	0	0	0	0	0	0	0	0	1	0	0	0	0	0	NA	0	0	0	0	0	0	0	0	1
shi_attention_2017	Attention evaluation with eye tracking glasses for EEG-based emotion recognition	Shi, Zhen-Feng; Zhou, Chang; Zheng, Wei-Long; Lu, Bao-Liang	2017	International IEEE/EMBS Conference on Neural Engineering (NER)	Conference	10.1109/NER.2017.8008298		Attention of subjects in EEG-based emotion recognition experiments determines the quality of EEG data. Traditionally, self-assessment with questionnaires is used to evaluate the attention degree of subjects in experiments. However, this kind of self-assessment approach is subjective and inaccurate. Low quality EEG data from subjects without attention might influence the experiment evaluation and …	0	0	1	0	0	0	0	0	0	0	0	0	0	1	1	0	0	0	0	0	0	0	0	0	0	1	0	0	0	0	0	EEG	0	0	0	0	0	0	0	0	0
sims_neural_2020	A Neural Architecture for Detecting User Confusion in Eye-Tracking Data	Sims, Shane D.; Conati, Cristina	2020	Proceedings of the ACM International Conference on Multimodal Interaction	Conference	10.1145/3382507.3418828	https://doi.org/10.1145/3382507.3418828	Encouraged by the success of deep learning in a variety of domains, we investigate the effectiveness of a novel application of such methods for detecting user confusion with eye-tracking data. We introduce an architecture that uses RNN and CNN sub-models in parallel, to take advantage of the temporal and visuospatial aspects of our data. Experiments with a dataset of user interactions with the Va…	0	0	0	1	0	0	0	0	0	0	1	0	0	0	0	0	1	0	0	0	0	0	0	0	0	0	0	1	0	0	0	NA	0	0	0	0	0	0	0	0	0
smith_predicting_2018	Predicting User Confidence During Visual Decision Making	Smith, Jim; Legg, Phil; Matovic, Milos; Kinsey, Kristofer	2018	ACM Transactions on Interactive Intelligent Systems	Journal	10.1145/3185524	https://doi.org/10.1145/3185524	People are not infallibly consistent “oracles”: their confidence in decision-making may vary significantly between tasks and over time. We have previously reported the benefits of using an interface and algorithms that explicitly captured and exploited users’ confidence: error rates were reduced by up to 50% for an industrial multi-class learning problem; and the number of interactions required i…	0	0	1	0	0	0	0	0	0	0	0	0	0	0	0	0	1	0	0	0	0	0	0	0	0	1	0	1	0	0	0	NA	0	0	0	0	0	0	0	0	0
southwell_gaze-based_2022	Gaze-based predictive models of deep reading comprehension	Southwell, Rosy; Mills, Caitlin; Caruso, Megan; D’Mello, Sidney K.	2022	User Modeling and User-Adapted Interaction	Journal	10.1007/s11257-022-09346-7	https://doi.org/10.1007/s11257-022-09346-7	Eye gaze patterns can reveal user attention, reading fluency, corrective responding, and other reading processes, suggesting they can be used to develop automated, real-time assessments of comprehension. However, past work has focused on modeling factual comprehension, whereas we ask whether gaze patterns reflect deeper levels of comprehension where inferencing and elaboration are key. We trained…	1	0	0	0	0	0	0	0	0	0	0	0	0	0	0	1	0	0	0	0	0	0	0	0	0	1	0	0	0	0	0	NA	0	0	0	0	0	0	0	0	1
srivastava_combining_2018	Combining Low and Mid-Level Gaze Features for Desktop Activity Recognition	Srivastava, Namrata; Newn, Joshua; Velloso, Eduardo	2018	Proceedings of the ACM on Interactive, Mobile, Wearable and Ubiquitous Technologies	Journal	10.1145/3287067	https://doi.org/10.1145/3287067	Human activity recognition (HAR) is an important research area due to its potential for building context-aware interactive systems. Though movement-based activity recognition is an established area of research, recognising sedentary activities remains an open research question. Previous works have explored eye-based activity recognition as a potential approach for this challenge, focusing on stat…	0	0	0	1	0	0	0	0	0	0	0	1	0	0	0	0	0	0	0	0	0	0	0	0	0	1	1	0	0	0	0	NA	0	0	0	0	0	0	0	0	0
varma_identification_2022	Identification of Social Engagement Indicators Associated With Autism Spectrum Disorder Using a Game-Based Mobile App: Comparative Study of Gaze Fixation and Visual Scanning Methods	Varma, Maya; Washington, Peter; Chrisman, Brianna; Kline, Aaron; Leblanc, Emilie; Paskov, Kelley; Stockham, Nate; Jung, Jae-Yoon; Sun, Min Woo; Wall, Dennis P	2022	Journal of Medical Internet Research	Journal	10.2196/31830	http://www.ncbi.nlm.nih.gov/pubmed/35166683	BACKGROUND: Autism spectrum disorder (ASD) is a widespread neurodevelopmental condition with a range of potential causes and symptoms. Standard diagnostic mechanisms for ASD, which involve lengthy parent questionnaires and clinical observation, often result in long waiting times for results. Recent advances in computer vision and mobile technology hold potential for speeding up the diagnostic pro…	0	1	0	0	0	0	0	0	0	0	0	0	0	0	0	0	0	1	0	0	0	0	0	0	0	1	0	0	0	0	1	NA	0	0	0	0	0	0	0	0	0
wang_hand-eye_2020	Hand-Eye Coordination for Textual Difficulty Detection in Text Summarization	Wang, Jun; Ngai, Grace; Leong, Hong Va	2020	Proceedings of the ACM International Conference on Multimodal Interaction	Conference	10.1145/3382507.3418831	https://doi.org/10.1145/3382507.3418831	The task of summarizing a document is a complex task that requires a person to multitask between reading and writing processes. Since a person's cognitive load during reading or writing is known to be dependent upon the level of comprehension or difficulty of the article, this suggests that it should be possible to analyze the cognitive process of the user when carrying out the task, as evidenced…	0	0	1	0	0	0	0	0	0	0	0	1	0	0	0	1	0	0	0	0	0	0	0	0	0	1	0	0	1	0	0	Typing	0	0	0	0	0	0	0	0	0
xia_evaluation_2021	Evaluation of Saccadic Scanpath Prediction: Subjective Assessment Database and Recurrent Neural Network Based Metric	Xia, Chen; Han, Junwei; Zhang, Dingwen	2021	IEEE Transactions on Pattern Analysis and Machine Intelligence	Journal	10.1109/TPAMI.2020.3002168		In recent years, predicting the saccadic scanpaths of humans has become a new trend in the field of visual attention modeling. Given various saccadic algorithms, determining how to evaluate their ability to model a dynamic saccade has become an important yet understudied issue. To our best knowledge, existing metrics for evaluating saccadic prediction models are often heuristically designed, whic…	0	0	0	1	0	0	0	0	0	0	1	0	0	1	0	0	0	0	0	0	1	0	0	0	0	1	0	0	0	0	0	NA	0	0	0	0	0	0	0	0	0
xu_gaze_2018	Gaze Prediction in Dynamic 360° Immersive Videos	Xu, Yanyu; Dong, Yanbing; Wu, Junru; Sun, Zhengzhong; Shi, Zhiru; Yu, Jingyi; Gao, Shenghua	2018	IEEE/CVF Conference on Computer Vision and Pattern Recognition	Conference	10.1109/CVPR.2018.00559		This paper explores gaze prediction in dynamic 360° immersive videos, i.e., based on the history scan path and VR contents, we predict where a viewer will look at an upcoming time. To tackle this problem, we first present the large-scale eye-tracking in dynamic VR scene dataset. Our dataset contains 208 360° videos captured in dynamic scenes, and each video is viewed by at least 31 subjects. Our …	0	0	0	1	0	0	0	0	0	0	1	0	0	1	0	0	0	0	0	0	1	0	0	1	1	0	0	0	1	0	0	NA	0	0	0	0	0	0	0	0	0
zhang_effective_2022	Effective differentiation between depressed patients and controls using discriminative eye movement features	Zhang, Dan; Liu, Xu; Xu, Lihua; Li, Yu; Xu, Yangyang; Xia, Mengqing; Qian, Zhenying; Tang, Yingying; Liu, Zhi; Chen, Tao; Liu, HaiChun; Zhang, TianHong; Wang, Jijun	2022	Journal of Affective Disorders	Journal	10.1016/j.jad.2022.03.077	https://www.sciencedirect.com/science/article/pii/S0165032722003251	BACKGROUND: Depression is a common debilitating mental disorder caused by various factors. Identifying and diagnosing depression are challenging because the clinical evaluation of depression is mainly subjective, lacking objective and quantitative indicators. The present study investigated the value and significance of eye movement measurements in distinguishing depressed patients from controls. …	0	1	0	0	0	0	0	0	0	0	0	0	0	0	0	0	0	1	0	0	0	0	0	0	0	1	0	0	0	0	0	NA	0	0	0	0	0	0	0	0	0
ziba_gandomkar_model_2017	A model based on temporal dynamics of fixations for distinguishing expert radiologists' scanpaths	Ziba Gandomkar; Kevin Tay; Patrick C. Brennan; Claudia Mello-Thoms	2017	SPIE Medical Imaging	Conference	10.1117/12.2254527	https://doi.org/10.1117/12.2254527	This study investigated a model which distinguishes expert radiologists from less experienced radiologists based on features describing spatio-temporal dynamics of their eye movement during interpretation of digital mammograms. Eye movements of four expert and four less experienced radiologists were recorded during interpretation of 120 two-view digital mammograms of which 59 had biopsy proven ca…	0	1	0	0	0	0	0	0	0	0	0	0	1	0	0	0	0	0	0	0	0	0	0	0	0	1	0	0	0	0	0	NA	0	0	0	0	0	0	0	0	0
[truncated: 138 more columns]

## Sheet: Detailed_Feature_Mapping
Feature Type	Dwell time Ratio Per AOI to Total	Fisher Kernel	Fisher Vector	Density/Number Of Fixation Transition Between AOIs	Fixation angle Average	Fixation angle Variance	Fixation Centroid	Fixation Count Average	Fixation Count Total	Fixation Count Frequency (Fixation Count Per Second)	Fixation Count Per AOI	Fixation Count AOI with Maximum fixation count	Fixation Count Spatial density (the spatial distribution of fixation points in each AOI divided by total number of AOIs)	Fixation Diameter	Fixation Dispersion	Fixation Dispersion Area	Fixation Dispersion Average	Fixation Dispersion Maximum	Fixation Dispersion Minimum	Fixation Dispersion Total	Fixation Dispersion Standard Deviation	Fixation Dispersion Median	Fixation Distance Mean distance between fixations	Fixation Distance Distance between fixation and specified target location	Fixation Duration Average	Fixation Duration Total	Fixation Duration Variance	Fixation Duration Of First Fixation	Fixation Duration Minimum	Fixation Duration Maximum	Fixation Duration Standard Deviation	Fixation Duration Skewness Of Fixation Duration Histogram	Fixation Duration Per AOI	Fixation Duration Median	Fixation-To-Saccade Ratio	Saccade-To-Fixation Ratio	The Ratio of Total Fixation Duration to Total Saccade Duration	Recurrence Quantification Analysis	proportion of regressive and horizontal saccades	Saccade Acceleration Average	Saccade Acceleration Maximum	Saccade Acceleration Angular	Saccade Amplitude (not specified)	Saccade Amplitude Total	Saccade Amplitude Average	Saccade Amplitude Median	Saccade Amplitude Minimum	Saccade Amplitude Maximum	Saccade Amplitude Standard Deviation
Fixation Specific	0	1	1	1	1	1	1	1	1	1	1	1	1	1	1	1	1	1	1	1	1	1	1	1	1	1	1	1	1	1	1	1	1	1	1	1	1	0	0	0	0	0	0	0	0	0	0	0	0
Saccade Specific	0	0	0	0	0	0	0	0	0	0	0	0	0	0	0	0	0	0	0	0	0	0	0	0	0	0	0	0	0	0	0	0	0	0	1	1	1	0	1	1	1	1	1	1	1	1	1	1	1
Scanpath	0	1	1	0	0	0	1	0	0	0	0	0	0	0	0	0	0	0	0	0	0	0	0	0	0	0	0	0	0	0	0	0	0	0	0	0	0	1	0	0	0	0	0	0	0	0	0	0	0
AOI-based	1	0	0	1	0	0	0	0	0	0	1	1	1	0	0	1	0	0	0	1	0	0	0	1	0	0	0	0	0	0	0	0	1	0	0	0	0	1	0	0	0	0	0	0	0	0	0	0	0
Bib_Key	Dwell time Ratio Per AOI to Total	Fisher Kernel	Fisher Vector	Density/Number Of Fixation Transition Between AOIs	Fixation angle Average	Fixation angle Variance	Fixation Centroid	Fixation Count Average	Fixation Count Total	Fixation Count Frequency (Fixation Count Per Second)	Fixation Count Per AOI	Fixation Count AOI with Maximum fixation count	Fixation Count Spatial density (the spatial distribution of fixation points in each AOI divided by total number of AOIs)	Fixation Diameter	Fixation Dispersion	Fixation Dispersion Area	Fixation Dispersion Average	Fixation Dispersion Maximum	Fixation Dispersion Minimum	Fixation Dispersion Total	Fixation Dispersion Standard Deviation	Fixation Dispersion Median	Fixation Distance Mean distance between fixations	Fixation Distance Distance between fixation and specified target location	Fixation Duration Average	Fixation Duration Total	Fixation Duration Variance	Fixation Duration Of First Fixation	Fixation Duration Minimum	Fixation Duration Maximum	Fixation Duration Standard Deviation	Fixation Duration Skewness Of Fixation Duration Histogram	Fixation Duration Per AOI	Fixation Duration Median	Fixation-To-Saccade Ratio	Saccade-To-Fixation Ratio	The Ratio of Total Fixation Duration to Total Saccade Duration	Recurrence Quantification Analysis	proportion of regressive and horizontal saccades	Saccade Acceleration Average	Saccade Acceleration Maximum	Saccade Acceleration Angular	Saccade Amplitude (not specified)	Saccade Amplitude Total	Saccade Amplitude Average	Saccade Amplitude Median	Saccade Amplitude Minimum	Saccade Amplitude Maximum	Saccade Amplitude Standard Deviation
abdelrahman_classifying_2019	0	0	0	1	0	0	0	0	1	0	0	1	0	0	0	0	0	0	0	0	0	0	0	0	1	0	0	0	0	0	0	0	0	0	0	0	0	0	0	0	0	0	0	0	0	0	0	0	0
abdi_sargezeh_gender-based_2019	0	0	0	0	0	0	0	0	0	0	0	0	0	0	0	0	0	0	0	0	0	0	0	0	0	1	0	0	0	0	0	0	0	0	0	0	1	0	0	0	0	0	0	1	0	0	0	0	0
abdrabou_gazemeter_2021	0	0	0	0	0	0	0	0	0	0	1	0	1	0	0	0	0	0	0	0	0	0	0	0	1	1	0	0	0	0	0	0	0	0	0	0	0	0	0	0	0	0	0	0	0	0	0	0	0
alghofaili_lost_2019	0	0	0	0	0	0	0	0	0	0	0	0	0	0	0	0	0	0	0	0	0	0	0	0	0	0	0	0	0	0	0	0	0	0	0	0	0	0	0	0	0	0	0	0	0	0	0	0	0
appel_predicting_2022	0	0	0	0	0	0	0	0	0	0	0	0	0	0	0	0	0	0	0	0	0	0	0	0	0	0	0	0	0	0	0	0	0	0	0	0	0	0	0	0	0	0	0	0	0	0	0	0	0
atyabi_stratification_2023	0	0	0	0	0	0	0	0	0	0	0	0	0	0	0	0	0	0	0	0	0	0	0	0	0	0	0	0	0	0	0	0	0	0	0	0	0	0	0	0	0	0	0	0	0	0	0	0	0
benson_simple_2012	0	0	0	0	0	0	0	0	0	1	0	0	0	0	0	0	0	0	0	0	0	0	0	0	1	0	0	0	0	0	0	0	0	0	0	0	0	0	0	0	0	0	0	1	0	0	0	0	0
bhattacharya_towards_2020	0	0	0	0	0	0	0	0	1	0	0	0	0	0	0	0	0	0	0	0	0	0	0	0	1	1	0	0	0	0	1	0	0	0	0	0	0	0	0	0	0	0	0	0	0	0	0	0	0
biedert_robust_2012	0	0	0	0	0	0	0	0	0	0	0	0	0	0	0	0	0	0	0	0	0	0	0	0	0	0	0	0	0	0	0	0	0	0	0	0	0	0	0	0	0	0	0	0	0	0	0	0	0
castner_deep_2020	0	0	0	0	0	0	0	0	0	0	0	0	0	0	0	0	0	0	0	0	0	0	0	0	0	0	0	0	0	0	0	0	0	0	0	0	0	0	0	0	0	0	0	0	0	0	0	0	0
castner_lstms_2022	0	0	0	0	0	0	0	0	0	0	0	0	0	0	0	0	0	0	0	0	0	0	0	0	0	0	0	0	0	0	0	0	0	0	0	0	0	0	0	1	1	0	1	0	0	0	0	0	0
castner_scanpath_2018	0	0	0	0	0	0	0	0	0	0	0	0	0	0	0	0	0	0	0	0	0	0	0	0	0	0	0	0	0	0	0	0	0	0	0	0	0	0	0	0	0	0	0	0	0	0	0	0	0
chaby_gaze_2017	0	0	0	0	0	0	0	1	0	0	0	0	0	0	0	0	0	0	0	0	0	0	0	0	0	1	0	0	0	0	0	0	0	0	0	0	0	0	0	0	0	0	0	0	0	0	0	0	0
chuk_is_2017	0	0	0	0	0	0	0	0	0	0	0	0	0	0	0	0	0	0	0	0	0	0	0	0	0	0	0	0	0	0	0	0	0	0	0	0	0	0	0	0	0	0	0	0	0	0	0	0	0
chung_learning_2018	0	0	0	0	0	0	0	0	0	0	0	0	0	0	0	0	0	0	0	0	0	0	0	0	0	0	0	0	0	0	0	0	0	0	0	0	0	0	0	0	0	0	0	0	0	0	0	0	0
coutrot_face_2016	0	0	0	0	0	0	0	0	0	0	0	0	0	0	0	0	0	0	0	0	0	0	0	0	1	0	0	0	0	0	0	0	0	0	0	0	0	0	0	0	0	0	0	0	1	0	0	0	0
coutrot_scanpath_2018	0	0	0	0	0	0	0	0	0	0	0	0	0	0	0	0	0	0	0	0	0	0	0	0	0	0	0	0	0	0	0	0	0	0	0	0	0	0	0	0	0	0	0	0	0	0	0	0	0
crabb_whats_2014	0	0	0	0	0	0	0	0	0	0	0	0	0	0	0	0	0	0	0	0	0	0	0	0	0	0	0	0	0	0	0	0	0	0	0	0	0	0	0	0	0	0	0	0	0	0	0	0	0
david_predicting_2019	0	0	0	0	0	0	0	0	0	0	0	0	0	0	1	0	0	0	0	0	0	0	0	0	0	1	0	0	0	0	0	0	0	0	0	0	0	0	0	0	1	0	0	0	0	0	0	0	0
french_evaluation_2017	0	0	0	0	0	0	0	0	0	0	0	0	0	0	0	0	0	0	0	0	0	0	0	0	0	0	0	0	0	0	0	0	0	0	0	0	0	0	0	0	0	0	0	0	0	0	0	0	0
fu_impending_2022	0	0	0	0	0	0	0	0	1	0	0	0	0	0	0	0	0	0	0	0	0	0	0	0	0	1	0	0	0	0	0	0	0	0	0	1	0	0	0	0	0	0	0	0	0	0	0	0	0
fuhl_encodji_2019	0	0	0	0	0	0	0	0	0	0	0	0	0	0	0	0	0	0	0	0	0	0	0	0	0	0	0	0	0	0	0	0	0	0	0	0	0	0	0	0	0	0	0	0	0	0	0	0	0
galdi_towards_2016	0	0	0	0	0	0	0	0	0	0	1	0	0	0	0	0	0	0	0	0	0	0	0	0	0	0	0	0	0	0	0	0	1	0	0	0	0	0	0	0	0	0	0	0	0	0	0	0	0
gandomkar_recurrence_2018	0	0	0	0	0	0	0	0	1	0	1	0	0	0	0	0	0	0	0	0	0	0	0	0	1	0	0	0	0	0	0	0	0	0	0	0	0	1	0	0	0	0	0	0	0	0	0	0	0
george_score_2016	0	0	0	0	0	0	0	0	0	0	0	0	0	0	1	0	0	0	0	0	0	0	0	1	0	1	0	0	0	0	0	0	0	0	0	0	0	0	0	0	0	1	1	0	0	0	0	0	0
giannakos_multimodal_2019	0	0	0	0	0	0	0	0	1	0	0	0	0	0	0	0	1	1	1	0	1	1	0	0	1	0	0	0	1	1	1	1	0	1	1	0	0	0	0	0	0	0	0	0	1	1	1	1	1
glady_visual_2013	0	0	0	0	0	0	0	0	0	0	0	0	0	0	0	0	0	0	0	0	0	0	0	0	0	0	0	0	0	0	0	0	0	0	0	0	0	0	0	0	0	0	0	0	0	0	0	0	0
greene_reconsidering_2012	1	0	0	0	0	0	0	0	1	0	0	0	1	0	0	0	0	0	0	0	0	0	0	0	1	0	0	0	0	0	0	0	0	0	0	0	0	0	0	0	0	0	0	0	1	0	0	0	0
haass_new_2016	0	0	0	0	0	0	0	0	0	0	0	0	0	0	0	0	0	0	0	0	0	0	0	0	0	0	0	0	0	0	0	0	0	0	0	0	0	0	0	0	0	0	0	0	0	0	0	0	0
harada_estimation_2021	0	0	0	0	0	0	0	0	1	0	1	0	0	0	0	0	0	0	0	0	0	0	0	0	1	1	0	0	0	0	0	0	1	0	0	0	0	0	0	0	0	0	0	0	0	0	0	0	0
hayes_scan_2018	0	0	0	0	0	0	0	0	0	0	0	0	0	0	0	0	0	0	0	0	0	0	0	0	0	0	0	0	0	0	0	0	0	0	0	0	0	0	0	0	0	0	0	0	0	0	0	0	0
hild_predicting_2018	0	0	0	0	1	1	0	0	0	1	0	0	0	1	0	0	0	0	0	0	0	0	0	0	1	0	1	0	0	0	0	0	0	0	0	0	0	0	0	0	0	0	0	0	1	0	0	0	0
ishii_gaze_2013	0	0	0	0	0	0	0	0	0	0	0	0	0	0	0	0	0	0	0	0	0	0	0	0	0	0	0	0	0	0	0	0	0	0	0	0	0	0	0	0	0	0	0	0	0	0	0	0	0
jiang_learning_2016	0	0	0	0	0	0	0	0	0	0	0	0	0	0	0	0	0	0	0	0	0	0	0	0	0	0	0	0	0	0	0	0	0	0	0	0	0	0	0	0	0	0	0	0	0	0	0	0	0
kanan_humans_2015	0	0	1	0	0	0	0	0	1	0	0	0	0	0	0	0	0	0	0	0	0	0	0	0	1	0	0	0	0	0	0	0	0	0	0	0	0	0	0	0	0	0	0	0	0	0	0	0	0
kanan_predicting_2014	0	1	0	0	0	0	0	0	1	0	0	0	0	0	0	0	0	0	0	0	0	0	0	0	1	0	0	0	0	0	0	0	0	0	0	0	0	0	0	0	0	0	0	0	0	0	0	0	0
kanhirakadavath_investigation_2022	0	0	0	0	0	0	0	0	0	0	0	0	0	0	0	0	0	0	0	0	0	0	0	0	0	0	0	0	0	0	0	0	0	0	0	0	0	0	0	0	0	0	0	0	0	0	0	0	0
kelton_reading_2019	0	0	0	0	0	0	0	0	0	0	0	0	0	0	0	0	0	0	0	0	0	0	0	0	1	0	0	0	0	0	0	0	0	0	0	0	0	0	0	0	0	0	0	0	0	0	0	0	0
khosravan_collaborative_2019	0	0	0	0	0	0	0	0	0	0	0	0	0	0	0	0	0	0	0	0	0	0	0	0	0	0	0	0	0	0	0	0	0	0	0	0	0	0	0	0	0	0	0	0	0	0	0	0	0
kim_technostress_2022	0	0	0	0	0	0	0	0	0	0	0	0	0	0	0	0	0	0	0	0	0	0	0	0	0	0	0	0	0	0	0	0	0	0	0	0	0	0	0	0	0	0	0	0	0	0	0	0	0
krishnan_intelligent-based_2021	0	0	0	0	0	0	0	0	1	0	0	0	0	0	0	0	0	0	0	0	0	0	0	0	1	0	0	0	0	0	0	0	0	0	0	0	0	0	0	0	0	0	1	0	0	0	0	0	0
krol_novel_2019	0	0	0	0	0	0	0	0	0	0	0	0	0	0	0	0	0	0	0	0	0	0	0	0	0	0	0	0	0	0	0	0	0	0	0	0	0	0	0	0	0	0	0	0	0	0	0	0	0
ktistakis_colet_2022	0	0	0	0	0	0	0	0	0	1	0	0	0	0	0	0	0	0	0	0	0	0	0	0	1	0	0	0	0	0	0	0	0	0	0	0	0	0	0	0	0	0	1	0	0	0	0	0	0
kucharsky_cognitive_2020	0	0	0	0	0	0	0	0	0	0	0	0	0	0	0	0	0	0	0	0	0	0	0	0	0	0	0	0	0	0	0	0	0	0	0	0	0	0	0	0	0	0	0	0	0	0	0	0	0
lan_gazegraph_2020	0	0	0	0	0	0	0	0	0	0	0	0	0	0	0	0	0	0	0	0	0	0	0	0	0	0	0	0	0	0	0	0	0	0	0	0	0	0	0	0	0	0	0	0	0	0	0	0	0
lanata_eye_2013	0	0	0	0	0	0	0	0	0	0	0	1	0	0	0	0	0	0	0	0	0	0	0	0	0	0	0	0	0	1	0	0	0	0	0	0	0	1	0	0	0	0	0	0	0	0	0	0	0
lethaus_comparison_2013	0	0	0	0	0	0	0	0	0	0	0	0	0	0	0	0	0	0	0	0	0	0	0	0	0	0	0	0	0	0	0	0	1	0	0	0	0	0	0	0	0	0	0	0	0	0	0	0	0
li_artificial_2022	0	0	0	0	0	0	0	0	0	0	0	0	0	0	0	0	0	0	0	0	0	0	0	1	0	0	0	1	0	0	0	0	1	0	0	0	0	0	0	0	0	0	0	0	0	0	0	0	0
li_learning_2021	0	0	0	0	0	0	0	0	0	0	0	0	0	0	0	0	0	0	0	0	0	0	0	0	0	0	0	0	0	0	0	0	0	0	0	0	0	0	0	0	0	0	0	0	0	0	0	0	0
li_quantifying_2019	0	0	0	0	0	0	0	0	0	0	0	0	0	0	0	0	0	0	0	0	0	0	0	0	0	0	0	0	0	0	0	0	0	0	0	0	0	0	0	0	0	0	0	0	0	0	0	0	0
liaqat_predicting_2021	0	0	0	0	0	0	0	0	1	0	0	0	0	0	0	0	0	0	0	0	0	0	0	0	1	0	1	0	0	0	0	0	0	0	0	0	0	0	0	0	0	0	0	0	0	0	0	0	0
lounis_visual_2021	0	0	0	0	0	0	0	0	0	0	0	0	0	0	0	0	0	0	0	0	0	0	0	0	0	0	0	0	0	0	0	0	0	0	0	0	0	0	0	0	0	0	0	0	0	0	0	0	0
martinez_towards_2017	0	0	0	0	0	0	0	0	0	0	0	0	0	0	0	0	0	0	0	0	0	0	0	0	0	0	0	0	0	0	0	0	0	0	0	0	0	0	0	0	0	0	0	0	0	0	0	0	0
mishra_predicting_2016	0	0	0	0	0	0	0	1	0	0	0	0	0	0	0	0	0	0	0	0	0	0	0	0	1	1	0	0	0	0	0	0	0	0	0	0	0	0	0	0	0	0	0	0	0	0	0	0	0
moacdieh_using_2017	0	0	0	0	0	0	0	0	0	0	0	0	0	0	0	0	0	0	0	0	0	0	0	0	1	0	0	0	0	0	0	0	0	0	0	0	0	0	0	0	0	0	0	0	1	0	0	0	0
moon_prediction_2021	0	0	0	1	0	0	0	0	1	0	0	0	0	0	0	0	0	0	0	0	0	0	0	0	1	1	0	1	0	0	1	0	0	0	0	0	1	0	0	0	0	0	0	0	0	0	0	0	0
nakayama_prediction_2014	0	0	0	0	0	0	0	0	0	0	0	0	0	0	0	0	0	0	0	0	0	0	0	1	0	1	0	0	0	0	0	0	0	0	0	0	0	0	0	0	0	0	0	0	0	0	0	0	0
necka_visual_2019	0	0	0	0	0	0	0	0	0	0	0	0	0	0	0	0	0	0	0	0	0	0	0	0	0	0	0	0	0	0	0	0	0	0	0	0	0	0	0	0	0	0	0	0	0	0	0	0	0
nikolaides_restricted_2016	0	0	0	0	0	0	0	0	1	0	1	0	0	0	0	0	0	0	0	0	0	0	1	0	1	1	0	0	0	0	0	0	1	0	0	0	0	0	0	0	0	0	0	0	0	0	0	0	0
pejic_determining_2021	0	0	0	0	0	0	0	0	0	0	0	0	0	0	0	0	0	0	0	0	0	0	0	0	0	0	0	0	0	0	0	0	0	0	0	0	0	0	0	0	0	0	0	0	0	0	0	0	0
peysakhovich_classification_2022	1	0	0	0	0	0	0	0	0	0	0	0	0	0	0	0	0	0	0	0	0	0	0	0	0	0	0	0	0	0	0	0	0	0	0	0	0	0	0	0	0	0	0	0	0	0	0	0	0
raptis_using_2017	0	0	0	0	0	0	0	0	1	0	0	0	0	0	0	0	0	0	0	0	0	0	0	0	0	1	0	0	0	0	0	0	0	0	0	0	0	0	0	0	0	0	0	0	0	0	0	0	0
reich_inferring_2022	0	0	0	0	0	0	0	0	0	0	0	0	0	0	0	0	0	0	0	0	0	0	0	0	0	0	0	0	0	0	0	0	1	0	0	0	0	0	0	0	0	0	0	0	0	0	0	0	0
roy_novel_2020	0	0	0	0	0	0	1	0	0	0	0	0	0	0	0	0	0	0	0	0	0	0	0	0	0	0	0	0	0	0	0	0	1	0	0	0	0	0	0	0	0	0	0	0	0	0	0	0	0
saiz_manzanares_lifelong_2020	0	0	0	0	0	0	0	0	0	0	0	0	0	0	0	0	0	0	0	0	0	0	0	0	0	0	0	0	0	0	0	0	0	0	0	0	0	0	0	0	0	0	0	0	0	0	0	0	0
saiz-manzanares_analysis_2021	0	0	0	0	0	0	0	0	1	1	0	0	0	0	0	0	1	1	1	1	0	0	0	0	1	1	0	0	1	1	0	0	0	0	0	0	0	0	0	0	0	0	0	1	1	0	1	1	0
shi_attention_2017	0	0	0	0	0	0	0	0	0	0	0	0	0	0	0	0	0	0	0	0	0	0	0	0	0	0	0	0	0	0	0	0	0	0	0	0	0	0	0	0	0	0	0	0	0	0	0	0	0
sims_neural_2020	0	0	0	0	0	0	0	0	0	0	0	0	0	0	0	0	0	0	0	0	0	0	0	0	0	0	0	0	0	0	0	0	0	0	0	0	0	0	0	0	0	0	0	0	0	0	0	0	0
smith_predicting_2018	0	0	0	0	0	0	0	0	0	0	1	0	0	0	0	0	0	0	0	0	0	0	1	0	0	0	0	0	0	0	0	0	1	0	0	0	0	0	0	0	0	0	0	0	0	0	0	0	0
southwell_gaze-based_2022	0	0	0	0	0	0	0	0	1	0	0	0	0	0	1	0	0	0	0	0	0	0	0	0	0	1	0	0	0	0	0	0	0	0	0	0	0	0	1	0	0	0	0	0	0	0	0	0	0
srivastava_combining_2018	0	0	0	0	0	0	0	0	0	1	1	0	0	0	0	1	0	0	0	0	0	0	0	0	1	0	0	0	0	0	0	0	0	0	0	0	0	0	0	0	0	0	0	0	1	0	0	0	0
varma_identification_2022	0	0	0	0	0	0	0	0	0	0	1	0	0	0	0	0	0	0	0	0	0	0	0	0	0	0	0	0	0	0	0	0	0	0	0	0	0	0	0	0	0	0	0	0	0	0	0	0	0
wang_hand-eye_2020	0	0	0	0	0	0	0	0	0	0	1	0	0	0	0	0	0	0	0	0	0	0	0	0	1	0	0	0	0	1	1	0	1	0	0	0	0	0	0	0	0	0	0	0	0	0	0	0	0
xia_evaluation_2021	0	0	0	0	0	0	0	0	0	0	0	0	0	0	0	0	0	0	0	0	0	0	0	0	0	0	0	0	0	0	0	0	0	0	0	0	0	0	0	0	0	0	0	0	0	0	0	0	0
xu_gaze_2018	0	0	0	0	0	0	0	0	0	0	0	0	0	0	0	0	0	0	0	0	0	0	0	0	0	0	0	0	0	0	0	0	0	0	0	0	0	0	0	0	0	0	0	0	0	0	0	0	0
zhang_effective_2022	0	0	0	0	0	0	0	0	0	0	0	0	0	0	0	0	0	0	0	0	0	0	0	0	0	1	0	0	0	0	0	0	0	0	0	0	0	0	0	0	0	0	1	0	0	0	0	0	0
ziba_gandomkar_model_2017	0	0	0	0	0	0	0	0	0	0	0	0	0	0	0	0	0	0	0	0	0	0	0	0	1	0	0	0	0	0	0	0	0	0	0	0	0	1	0	0	0	0	0	0	0	0	0	0	0
Sum/Feature	2	1	1	2	1	1	1	2	16	5	9	2	2	1	3	1	2	2	2	1	1	1	2	3	24	16	2	2	2	4	4	1	9	1	1	1	2	3	1	1	2	1	5	3	7	1	2	2	1
[truncated: 85 more columns]

## Sheet: Detailed_ML_Algorithms
Bib_Key	Supervised ML	Decision Trees	Linear Models	Linear Quadratic Discriminant Analysis	Gaussian Processes	Bayesian Algorithms	Ensembles	RNNs	Other Neural Networks	SVM	CNN-based Architectures	Nearest Neighbours	MLP	Supervised_Sum/Paper	Unsupervised ML	Partitioning Clustering	Density-Based Clustering	Hierarchical Clustering	Grid-Based Clustering	Manifold learning	PCA	GANs	Autoencoders	Unsupervised_Sum/Paper	Reinforcement Learning
abdelrahman_classifying_2019	• Logistic Regression • SVM • KNN	0	1	0	0	0	0	0	0	1	0	1	0	3		0	0	0	0	0	0	0	0	0	0
abdi_sargezeh_gender-based_2019	SVM	0	0	0	0	0	0	0	0	1	0	0	0	1		0	0	0	0	0	0	0	0	0	0
abdrabou_gazemeter_2021	• svm • decision tree • random forest	1	0	0	0	0	1	0	0	1	0	0	0	3		0	0	0	0	0	0	0	0	0	0
alghofaili_lost_2019	• LSTM	0	0	0	0	0	0	1	0	0	0	0	0	1		0	0	0	0	0	0	0	0	0	0
appel_predicting_2022	• KNN	0	0	0	0	0	0	0	0	0	0	1	0	1		0	0	0	0	0	0	0	0	0	0
atyabi_stratification_2023	CNN DNN	0	0	0	0	0	0	0	1	0	1	0	0	2		0	0	0	0	0	0	0	0	0	0
benson_simple_2012	• gradient boosted decision trees (GBDT) • probabilistic neural networks (PNN)	0	0	0	0	0	1	0	1	0	0	0	0	2		0	0	0	0	0	0	0	0	0	0
bhattacharya_towards_2020	Random forest	0	0	0	0	0	1	0	0	0	0	0	0	1		0	0	0	0	0	0	0	0	0	0
biedert_robust_2012	SVM	0	0	0	0	0	0	0	0	1	0	0	0	1		0	0	0	0	0	0	0	0	0	0
castner_deep_2020	• CNN • kNN	0	0	0	0	0	0	0	0	0	1	1	0	2	Agglomerative hierarchical clustering	0	0	1	0	0	0	0	0	1	0
castner_lstms_2022	LSTM	0	0	0	0	0	0	1	0	0	0	0	0	1		0	0	0	0	0	0	0	0	0	0
castner_scanpath_2018	SVM 1-Nearest Neighbour	0	0	0	0	0	0	0	0	1	0	1	0	2		0	0	0	0	0	0	0	0	0	0
chaby_gaze_2017		0	0	0	0	0	0	0	0	0	0	0	0	0	• the Isomap algorithm for dimensionality reduction • K-means clustering	1	0	0	0	1	0	0	0	2	0
chuk_is_2017		0	0	0	0	0	0	0	0	0	0	0	0	0	• VHEM ○ In order to discover the common fixation patterns shared by participants, we clustered the individuals’ HMMs into groups using the hierarchical variational expectation maximization (VHEM) algorithm	0	0	1	0	0	0	0	0	1	0
chung_learning_2018	• LSTM • Vs a baseline of logistic regression classifier • CNN for visual feature extraction from saliency maps	0	1	0	0	0	0	1	0	0	0	0	0	2		0	0	0	0	0	0	0	0	0	0
coutrot_face_2016	QDA	0	0	1	0	0	0	0	0	0	0	0	0	1	• variational hierarchical EM (VHEM) algorithm for hidden Markov models (Coviello, Chan, & Lanckriet, 2014). This algorithm clusters a given collection of Markov models into K groups of Markov models that are similar	0	0	1	0	0	0	0	0	1	0
coutrot_scanpath_2018	LDA	0	0	1	0	0	0	0	0	0	0	0	0	1		0	0	0	0	0	0	0	0	0	0
crabb_whats_2014	Naïve Bayes linear classification algorithm	0	0	0	0	1	0	0	0	0	0	0	0	1	kernel principal component analysis for feature extraction	0	0	0	0	0	1	0	0	1	0
david_predicting_2019	RNN	0	0	0	0	0	0	1	0	0	0	0	0	1		0	0	0	0	0	0	0	0	0	0
french_evaluation_2017	• feedforward–backpropagation (FFBP) network • SVM • LDA	0	0	1	0	0	0	0	1	1	0	0	0	3		0	0	0	0	0	0	0	0	0	0
fu_impending_2022	• decision tree • MLP • Bayesian network • regression model (Based on decision tree from the WEKA documentation) which was not defined*	2	0	0	0	1	0	0	0	0	0	0	1	4		0	0	0	0	0	0	0	0	0	0
fuhl_encodji_2019	CNN	0	0	0	0	0	0	0	0	0	1	0	0	1	generative adversarial networks to encode the scanpaths to emojis	0	0	0	0	0	0	1	0	1	0
galdi_towards_2016	• SVM • Adaboost	0	0	0	0	0	1	0	0	1	0	0	0	2		0	0	0	0	0	0	0	0	0	0
gandomkar_recurrence_2018	SVM	0	0	0	0	0	0	0	0	1	0	0	0	1		0	0	0	0	0	0	0	0	0	0
george_score_2016	RBFN radial basis function neural network	0	0	0	0	0	0	0	1	0	0	0	0	1	K-means to cluster the fixations/saccades of each individual separately to obtain a fixed number of representative vectors for each person	1	0	0	0	0	0	0	0	1	0
giannakos_multimodal_2019	Random Forest	0	0	0	0	0	1	0	0	0	0	0	0	1		0	0	0	0	0	0	0	0	0	0
glady_visual_2013	MLP	0	0	0	0	0	0	0	0	0	0	0	1	1		0	0	0	0	0	0	0	0	0	0
greene_reconsidering_2012	• LDA	0	0	1	0	0	0	0	0	0	0	0	0	1		0	0	0	0	0	0	0	0	0	0
haass_new_2016		0	0	0	0	0	0	0	0	0	0	0	0	0	• DBSCAN	0	1	0	0	0	0	0	0	1	0
harada_estimation_2021	support vector regression	0	0	0	0	0	0	0	0	1	0	0	0	1		0	0	0	0	0	0	0	0	0	0
hayes_scan_2018	• multiple regression	0	1	0	0	0	0	0	0	0	0	0	0	1	PCA for dimensionality reduction	0	0	0	0	0	1	0	0	1	0
hild_predicting_2018	• Random forest • LDA • QDA	0	0	2	0	0	1	0	0	0	0	0	0	3		0	0	0	0	0	0	0	0	0	0
ishii_gaze_2013	Decision Tree Learning for a binary classification engaged or disengaged	1	0	0	0	0	0	0	0	0	0	0	0	1		0	0	0	0	0	0	0	0	0	0
jiang_learning_2016		0	0	0	0	0	0	0	0	0	0	0	0	0		0	0	0	0	0	0	0	0	0	Least-Squares Policy Iteration (LSPI)
kanan_humans_2015	• SVM	0	0	0	0	0	0	0	0	1	0	0	0	1	PCA for dimensionality reduction with Fisher vector methods	0	0	0	0	0	1	0	0	1	0
kanan_predicting_2014	• SVM	0	0	0	0	0	0	0	0	1	0	0	0	1	• PCA for dimensionality reduction with the second approach	0	0	0	0	0	1	0	0	1	0
kanhirakadavath_investigation_2022	• CNNs for feature extraction and DNN for classifying the features • boosted decision tree • deep SVM • Decision jungle	0	0	0	0	0	2	0	1	1	1	0	0	5	• PCA for feature extraction	0	0	0	0	0	1	0	0	1	0
kelton_reading_2019	Region Ranking SVM	0	0	0	0	0	0	0	0	1	0	0	0	1		0	0	0	0	0	0	0	0	0	0
khosravan_collaborative_2019		0	0	0	0	0	0	0	0	0	0	0	0	0	BIRCH clustering	0	0	0	1	0	0	0	0	1	0
kim_technostress_2022	SVM	0	0	0	0	0	0	0	0	1	0	0	0	1		0	0	0	0	0	0	0	0	0	0
krishnan_intelligent-based_2021	• Naive Bayes • linear SVC • kernel SVC • decision tree • Adaboost, • random forest • XGBoost with L1 & L2 regularization	1	0	0	0	1	2	0	0	2	0	0	0	6		0	0	0	0	0	0	0	0	0	0
krol_novel_2019	gradient boosted decision tree classifiers based on the LightGBM framework	0	0	0	0	0	1	0	0	0	0	0	0	1	t-distributed stochastic neighbor embedding (t-SNE) for dimensionality reduction	0	0	0	0	1	0	0	0	1	0
ktistakis_colet_2022	• Gaussian Naive Bayes • Random Forest • Linear SVM • Ensemble Gradient Boosting • KNN, • Naive Bayes • Logistic Regression • Decision Trees	1	1	0	0	1	2	0	0	1	0	1	0	7		0	0	0	0	0	0	0	0	0	0
kucharsky_cognitive_2020		0	0	0	0	0	0	0	0	0	0	0	0	0	k-means clustering algorithm	1	0	0	0	0	0	0	0	1	0
lan_gazegraph_2020	• CNN-based gaze graph classifier with few-shot learning	0	0	0	0	0	0	0	0	0	1	0	0	1		0	0	0	0	0	0	0	0	0	0
lanata_eye_2013	• Linear Discriminant • Quadratic Discriminant • Mixture Of Gaussian • kNN • Kohonen Self Organizing Map • MLP • Probabilistic Neural Network	0	0	2	1	0	0	0	2	0	0	1	1	7		0	0	0	0	0	0	0	0	0	0
lethaus_comparison_2013	• Artificial Neural Networks (ANNs) using vanilla Backpropagation • Bayesian Networks (BNs) • Naive Bayes Classifiers (NBCs)	0	0	0	0	2	0	0	1	0	0	0	0	3		0	0	0	0	0	0	0	0	0	0
li_artificial_2022	Shallow artificial neural network	0	0	0	0	0	0	0	1	0	0	0	0	1		0	0	0	0	0	0	0	0	0	0
li_learning_2021	Feature Extraction • CNN • GRU Stimuli prediction • MLP • cway k-shot classification ASD • lasso	0	1	0	0	0	0	1	0	0	1	0	1	4		0	0	0	0	0	0	0	0	0	0
li_quantifying_2019		0	0	0	0	0	0	0	0	0	0	0	0	0	hierarchical clustering	0	0	1	0	0	0	0	0	1	0
liaqat_predicting_2021	• multilayer perceptron (MLP) networks • convolutional networks • ResNet18 • LSTM	0	0	0	0	0	0	1	0	0	2	0	1	4		0	0	0	0	0	0	0	0	0	0
lounis_visual_2021	• KNN • SVM • LDA	0	0	1	0	0	0	0	0	1	0	1	0	3	PCA for dimensionality reduction	0	0	0	0	0	1	0	0	1	0
martinez_towards_2017	L2-regularized L2-loss SVM Auto-Context learning	0	0	0	0	0	0	0	0	1	0	0	0	1		0	0	0	0	0	0	0	0	0	0
mishra_predicting_2016	Multi Instance Learning (Multi-instance Logistic Regression (MILR) )	0	1	0	0	0	0	0	0	0	0	0	0	1		0	0	0	0	0	0	0	0	0	0
moacdieh_using_2017	logistic regression	0	1	0	0	0	0	0	0	0	0	0	0	1		0	0	0	0	0	0	0	0	0	0
moon_prediction_2021	support vector regression	0	0	0	0	0	0	0	0	1	0	0	0	1		0	0	0	0	0	0	0	0	0	0
nakayama_prediction_2014	• SVM predict correct and incorrect responses • Support vector regression for predicting recall accuracy of a question	0	0	0	0	0	0	0	0	2	0	0	0	2		0	0	0	0	0	0	0	0	0	0
necka_visual_2019	• LDA ○ They extracted 30 parameters from the HMM to use as inputs to the LDA classifer to see whether the participant was looking at fertile or non-fertile stimulus	0	0	1	0	0	0	0	0	0	0	0	0	1		0	0	0	0	0	0	0	0	0	0
nikolaides_restricted_2016	logistic regression	0	1	0	0	0	0	0	0	0	0	0	0	1		0	0	0	0	0	0	0	0	0	0
pejic_determining_2021		0	0	0	0	0	0	0	0	0	0	0	0	0	• PCA for dimensionality reduction • k-means clustering default configuration • hierarchical clustering default configuration	1	0	1	0	0	1	0	0	3	0
peysakhovich_classification_2022	• SVM with 5-fold cross validation • Decision tree • LDA • KNN • Naïve Bayes	1	0	1	0	1	0	0	0	1	0	1	0	5		0	0	0	0	0	0	0	0	0	0
raptis_using_2017	• Logistic Regression • Naïve Bayes • KNN • Classification Trees • Regression Trees • SVM	1	1	0	0	1	0	0	0	1	0	1	0	5		0	0	0	0	0	0	0	0	0	0
reich_inferring_2022	• LSTM ○ BEyeLSTM, a bidirectional long shortterm memory (BiLSTM) neural network architecture combining both eye movement events and linguistic features	0	0	0	0	0	0	1	0	0	0	0	0	1		0	0	0	0	0	0	0	0	0	0
roy_novel_2020	• Decision Tree • LDA • QDA • SVM (Linear, Quadratic & Cubic) • Bagged Tree • KNN (n= 3 & 5)	1	0	2	0	0	1	0	0	1	0	1	0	6	PCA for dimensionality reduction	0	0	0	0	0	1	0	0	1	0
saiz_manzanares_lifelong_2020	Statistical linear regression with the unifrom distance model	0	1	0	0	0	0	0	0	0	0	0	0	1	• A clustering analysis with k-means was also performed on the fixation frequencies on the AOIs, where the points represent the clusters within the AOIs, for RQ5. ○ They used three distance analysis methods to compare the clustered scanpaths of each participant compared to the others • two-step cluster node (hierarchical algorithm based on BIRCH) for RQ4	1	0	0	1	0	0	0	0	2	0
saiz-manzanares_analysis_2021		0	0	0	0	0	0	0	0	0	0	0	0	0	• k-means ++ • fuzzy k-means • DBSCAN • dimensionality reduction with the principal component analysis	2	1	0	0	0	1	0	0	4	0
shi_attention_2017		0	0	0	0	0	0	0	0	0	0	0	0	0	DBSCAN to distinguish subjects with attention and subjects without attention.	0	1	0	0	0	0	0	0	1	0
sims_neural_2020	• A VTNet architecture tha combines RNN and CNN sub-models in parallel • The CNN component processed the scanpath ○ 2 convolution layers of 16 and 6 channels with a 5x5 kernel size ○ 50-unit fully connected hidden layer • The GRU RNN processed the raw gaze data	0	0	0	0	0	0	1	0	0	1	0	0	2		0	0	0	0	0	0	0	0	0	0
smith_predicting_2018	• a hybrid architecture that combines both summary and spatial features, calculated from derived statistics and the image-based gaze data, respectively. • CNN • RF • Gradient Boost • SVM • MLP	0	0	0	0	0	2	0	0	1	1	0	1	5		0	0	0	0	0	0	0	0	0	0
southwell_gaze-based_2022	• Linear regression • random forest To predict the expert-scored SE scores	0	1	0	0	0	1	0	0	0	0	0	0	2		0	0	0	0	0	0	0	0	0	0
srivastava_combining_2018	• SVC, c=10, gamma = 0.01 • KNN, n = 10 • Random forest n = 100	0	0	0	0	0	1	0	0	1	0	1	0	3		0	0	0	0	0	0	0	0	0	0
varma_identification_2022	LSTM	0	0	0	0	0	0	1	0	0	0	0	0	1		0	0	0	0	0	0	0	0	0	0
wang_hand-eye_2020	SVM	0	0	0	0	0	0	0	0	1	0	0	0	1	k-means algorithm to cluster the scanpaths based on the features	1	0	0	0	0	0	0	0	1	0
xia_evaluation_2021	• LSTM ○ They calculate the dissimilarity between each pair of predicted scanpath and the reference scanpath. Finally, we train an LSTM network [25] to map the pairwise difference to the binary judgment. • an LSTM was used to learn from human assessment and work as a binary classifier to judge which predicted scanpath is a better prediction.	0	0	0	0	0	0	1	0	0	0	0	0	1	Autoencoder for feature extraction from the scanpath superimposed on the stimulus and extracting the fixation information	0	0	0	0	0	0	0	1	1	0
xu_gaze_2018	• CNN with saliency maps and corresponding images for feature extraction • LSTM with scanpaths	0	0	0	0	0	0	1	0	0	0	0	0	1		0	0	0	0	0	0	0	0	0	0
zhang_effective_2022	• svm • QDA • Bayesian algorithm	0	0	1	0	1	0	0	0	1	0	0	0	3		0	0	0	0	0	0	0	0	0	0
ziba_gandomkar_model_2017	SVM 10-fold cross validation	0	0	0	0	0	0	0	0	1	0	0	0	1		0	0	0	0	0	0	0	0	0	0
	Sum/Algorithm	9	11	14	1	9	18	11	9	30	10	11	6	139		8	3	5	2	2	9	1	1	31	0

## Sheet: Neural_Networks
Old Keys	Bib_Key	Purpose	Base Model	Model Architecture	Activation Function	Loss Function	Optimisation Algorithm	Regularisation Technique	Epochs	Batch Size	Learning Rate	Dropout	Early Stopping	Sample Size	Data Splits	Preprocessing	Scanpath Format	Performance Metric	Code Base
KIKBRMMN	alghofaili_lost_2019	Prediction	RNN	• 1 LSTM layer ○ 512 hidden units ○ Tangent and Sigmoid internal activations	Sigmoid	Binary Cross-entropy	Adam	NA	500	100	NA	NA	Yes	• 76852 (50-50) ○ Each Sample is a 7-second window	• Holdout (70-20-10) • An additional dataset for testing	• Artefact Removal ○ Noise Removal ○ A 1-second Moving Average Filter • Windowing ○ 7-second windows • Data Scaling ○ Each window is zero-padded only in the normalisation step	• Time Series	0.8068 Accuracy	https://github.com/RawanMG/LostInStyle
DB3XLBXW	atyabi_stratification_2023	Prediction	CNN	• 32 Conv. layers • Followed by Max Pooling • Dropout • Dense 64 • Dropout • Dense 1	NA	NA	NA	Dropout	50, 100	NA	NA	0.2 & 0.5	NA	• 1392 ○ 1012 (ASD) ○ 380 TD	• Holdout (70-30)	• Image Rescaling ○ Downscaling from 1680x1050 to 100x100 • Colour Coding ○ Based on velocity and temporal information	• Visual Encoding	0.8025 Accuracy	NA
5XNEKZ2J	benson_simple_2012	Prediction	PNN	NA	NA	NA	NA	NA	NA	NA	NA	NA	NA	NA	• K-Fold Cross-validation (K=10) • Leave-one-out	NA	• Feature Engineering	0.98 Accuracy	NA
NUW6X93E	castner_deep_2020	Feature Extraction	CNN	• VGG-16 pre-trained on ImageNet. ○ 5 Conv. Layers ○ Followed by ReLu ○ Max-pooling • They omit the Fully Connected layer, and Dropout function because they want the features.	NA	NA	NA	NA	NA	NA	NA	NA	NA	NA	NA	• Extract Image Patches Around Fixations	• Visual Encoding	0.93 Accuracy	NA
HV6U9LPD	castner_lstms_2022	Prediction	RNN	• 1 LSTM layer with 200 units ○ Tanh internal activation • Followed by Dropout • 1 LSTM layer with 100 units • followed by Dropout • 1 Fully Connected layer with 3 units	Sigmoid	Cross-entropy	NA	Dropout	125	NA	0.001	0.2	No	• 1159	• Leave-user(s)-out Cross-Validation	• Zero-padding ○ Up to 300 saccade sequences	• Feature Engineering	0.7167 Accuracy	NA
8L79AJ3P	chung_learning_2018	Prediction	RNN	• 1 LSTM layer with 128 units • 1 Fully Connected layer with 128 units	Softmax	NA	Adam	NA	NA	40	0.001	NA	Yes	• 2555 ○ 910 (BD) ○ 1645 (MDD)	• Nested Cross-validation ○ Outer Loop: Leave-user(s)-out Cross-Validation ○ Inner Loop: K-Fold Cross-validation (K=3)	• Zero-padding ○ Up to 35 fixations	• String Representation • Feature Engineering	0.878 AUC 0.821 Balanced Accuracy	NA
	chung_learning_2018	Feature Extraction	CNN	• 3 Conv. layer • Each Followed by Max Pooling • Followed by a Maxout layer • A Fully Connected layer • Dropout	NA	NA	NA	Dropout	NA	NA	NA	0.5	NA	NA	NA	• Extract Image Patches Around Fixations • Image Rescaling to 40x40	• Visual Encoding	0.828 AUC 0.773 Balanced Accuracy	NA
DQDNVKGD	david_predicting_2019	Prediction	RNN	• 2 Gated Recurrent layers • Followed by Batch Normalisation • A Fully Connected layer • Batch Normalisation • Sigmoid Activation • A Fully Connected layer	Gumbel Softmax followed by Log Transformation	NA	Adam	NA	4000	NA	0.01	NA	Yes	• 810	• K-Fold Cross-validation	• Noise Removal • Blink Removal • Minimum Fixation Duration ○ 80 ms • Maximum Fixation Duration ○ 1300 ms	• Feature Engineering	Accuracy	NA
JW838TJ5	french_evaluation_2017	Prediction	FFBP	NA	Sigmoid	NA	NA	NA	2500	NA	NA	NA	NA	• 540 ○ 240 (Adults) ○ 300 (Children)	• Leave-user(s)-out Cross-Validation	NA	• Feature Engineering	0.8 Accuracy	NA
XE4265SR	fu_impending_2022	Prediction	MLP	NA	NA	NA	NA	NA	NA	NA	NA	NA	NA	NA	• K-Fold Cross-validation (K=10)	• Expanding Window ○ Real-time processing	• Feature Engineering	Accuracy	NA
WAU3GIFD	fuhl_encodji_2019	Feature Generation to Convert scanpaths into emojis	GAN	• The generator ○ 3 Conv. layers ○ Each Followed by Batch Normalisation, and ReLu. ○ 4 Residual Blocks ○ 3 DeConv. layers ○ Each Followed by Batch Normalisation, and ReLU. • The discriminator ○ 3 Conv. layers ○ Each Followed by Batch Normalisation, and ReLU ○ Followed by 2 Fully Connected layers	NA	Cycle Consistency Loss	Adam	NA	90	1	0.0002	NA	NA	• 5000	• Holdout (50-50)	• Coordinate Transformation • Colour Coding ○ Based on temporal, spatial, and connectivity of the scanpath	• Visual Encoding	NA	NA
	fuhl_encodji_2019	Prediction	CNN	• 2 Conv. Layers • Each Followed by ReLu, and Max Pooling • Followed by 2 Fully Connected layers	NA	NA	Adam	NA	10	8	0.0001	NA	NA	NA	NA	NA	• Visual Encoding	Accuracy	NA
BDMJIG9C	george_score_2016	Prediction	RBF Network	NA	Gaussian Activation	NA	NA	NA	NA	100	NA	NA	NA	NA	• Holdout (Different Sessions)	• Data Resampling ○ Filtering ○ Downsampling using an anti-aliasing filter • Coordinate Transformation • Data Filtering ○ Noise Removal using Savitzky-Golay filters • Minimum Fixation Duration ○ 12 ms • Maximum Fixation Duration ○ 100 ms	• Feature Engineering	Accuracy	NA
TRWUKCGW	glady_visual_2013	Prediction	MLP	NA	NA	NA	NA	NA	NA	NA	0.05	NA	NA	• 552 ○ 240 (Adults) ○ 312 (Children)	• Leave-user(s)-out Cross-Validation	NA	• Feature Engineering	Accuracy	NA
XIUURHMA	kanhirakadavath_investigation_2022	Prediction	CNN	• 4 Conv. Layers • Each followed by ReLu, and Max Pooling • Followed by 1 Flatten layer • 2 Dense layers	Sigmoid	Binary Cross-entropy	Adam	NA	50	16	0.001	NA	NA	• 2566	• Holdout (70-30) • With K-Fold Cross-validation (K=5) for hyperparameter tuning • Leave-user(s)-out Cross-Validation	• Data Augmentation	• Feature Engineering	• AUC • Accuracy for LOUO	https://mahmoud-elbattah.github.io/ML4Autism/
	kanhirakadavath_investigation_2022	Feature Extraction	CNN	• 4 Conv. Layers • Each followed by ReLu, and Max Pooling • Followed by 1 Flatten layer	NA	Binary Cross-entropy	Adam	NA	50	32	0.001	NA	NA	• 547 ○ 219 (ASD) ○ 328 (TD)	NA	• Grey Scaling • Image Rescaling ○ Downscaling from 640x480 to 100x100	• Visual Encoding	NA	NA
A7I6V9AJ	lan_gazegraph_2020	Prediction	CNN	• 4 Conv. layers • Each Followed by ReLu, Max Pooling, and Dropout • Followed by 1 Flatten layer • 2 Fully Connected layers	NA	Cross-entropy	Adam	Dropout	NA	NA	NA	NA	NA	NA	• K-Fold Cross-validation (K=10)	• Filtering ○ Noise Removal ○ Outlier removal using a 10-second sliding window Median Filter • Data Resampling using spline interpolation • Data Scaling • Windowing	• Graph Representation	F1 score	NA
5MJNSYJ6	lanata_eye_2013	Prediction	MLP	NA	NA	NA	NA	NA	NA	NA	NA	NA	NA	NA	• K-Fold Cross-validation (K=20)	NA	• Feature Engineering	NA	NA
6EIVWP22	lethaus_comparison_2013	Prediction	ANN with Vanilla Backpropagation	NA	NA	NA	NA	NA	500	NA	0.1	NA	NA	NA	• K-Fold Cross-validation (K=2)	• Windowing	• Feature Engineering	TPR & FPR	NA
CPGIPKBN	li_artificial_2022	Prediction	ANN	A shallow ANN with hyperbolic tangent activation in the layers and 5 hidden nodes	Linear activation function	Mean Squared Error	Bayesian regularization	NA	1000	NA	1e-06	NA	Yes	• 4536	• Holdout (70-15-15)	• Data Scaling	• Feature Engineering	Mean Squared Error	NA
U73AH6SI	li_learning_2021	Feature Extraction	CNN RNN	An encoder and four decoders. • 1 Encoder ○ 1 Conv. layer ○ Followed by Leaky ReLU activation ○ Average Pooling ○ 2 GRU layers with 128 units each. • 4 Decoders ○ Each Decoder 2 GRU layers with 128 units each. ○ Followed by Batch Normalisation ○ Sigmoid Activation ○ A Contrastive Learning Siamese Network	NA	NA	NA	A 0.5 Gradient Clipping	500	64	0.001 which is halfed each 100 epochs	NA	NA	NA	• Holdout (80-20 Validation)	NA	NA	NA	NA
	li_learning_2021	Prediction	MLP	• 2 MLP layers • Followed by Batch Normalisation	Sigmoid	NA	NA	Dropout	100	NA	NA	0.5	NA	NA	NA	NA	NA	NA	NA
EL2LQMAZ	liaqat_predicting_2021	Prediction	MLP	• 3 MLP layers • Each Followed by ReLu, Batch Normalisation, and Dropout	ReLu	Binary Cross-entropy	Adam	• Dropout • L2 Regularisation	200	24	0.0005	0.2	NA	• 9821	• Holdout (60-25-15)	• Data Scaling	• Time Series	59.81% Accuracy 0.63 AUC	NA
	liaqat_predicting_2021	Prediction	MLP	• 3 MLP layers • Each Followed by ReLu, Batch Normalisation, and Dropout • Followed by 3 Fully Connected layers	ReLu	Binary Cross-entropy	Adam	• Dropout • L2 Regularisation	200	64	0.0005	0.2	NA	//	//	• Data Scaling	• Time series data of fixation location and duration • Feature Engineering	60.27% Accuracy 0.64 AUC	NA
	liaqat_predicting_2021	Prediction	CNN	• A 2-branch CNN both have a pre-trained ResNet18 network • Each Followed by 1 Linear layer, and 2 Fully Connected layers • Followed by 3 Fully Connected layers	NA	Binary Cross-entropy	Adam	L2 Regularisation	100	64	5e-05	NA	NA	//	//	• Image Rescaling ○ Downscaling to 120x80 • Filtering ○ Using Gaussian Filter	• Visual Encoding	52.53% Accuracy 0.53 AUC	NA
	liaqat_predicting_2021	Prediction	RNN	• 5 LSTM layers	NA	NA	Adam	NA	50	NA	NA	NA	NA	//	//	NA	• Time Series • Feature Engineering using ResNet	60.40% Accuracy 0.64 AUC	NA
CSPGJSD2	reich_inferring_2022	Prediction	RNN	• A bidirectional LSTM consisting of four subnets ○ A BiLSTM processing scanpaths in reading (FixNet) ○ A BiLSTM processing Simplified tags of the fixated word (PoSNet) ○ A BiLSTM processing a Content Word indicator feature for the fixated word (ContNet) ○ A Dense network processing 634 additional global scanpath features (GSFNet) • GSFNet consists of a Dropout, a single dense layer with 32 units…	Sigmoid	Binary Cross-entropy	Adam	Dropout	NA	256	0.001	0.3	NA	NA	• Leave-one-out Cross-Validation	• Data Scaling	• Time Series • Feature Engineering	NA	NA
4GEHEZK2	sims_neural_2020	Prediction	CNN	• 2 Conv. layers • Each followed by Max Pooling • Followed by 1 Fully Connected Layer	Softmax	Negative Log-Likelihood	Adam	NA	100	NA	NA	NA	Yes	• 900 (50-50)	• Leave-user(s)-out Cross-Validation	• Grey Scaling • Image Rescaling ○ Downscaling by a factor of 6	• Visual Encoding	77% accuracy	NA
QEV9VKX8	smith_predicting_2018	Prediction	CNN	• 4 Conv. layers • Each Followed by ReLu, and Max Pooling • Followed by Flatten layer • 2 Fully Connected layer • Each Followed by ReLu, and Dropout • Followed by 1 Fully Connected layer	• Sigmoid • Linear	• Binary Cross-entropy • Mean Absolute Error	NA	Dropout	NA	32	NA	0 to 0.5	Yes	• 583	• K-Fold Cross-validation (K=5)	• Image Rescaling ○ Downscaling to 384 × 256 • Data Augmentation • Colour Coding ○ Temporal Information, spatial information, AOI	• Visual Encoding	Accuracy	NA
	smith_predicting_2018	Prediction	MLP	• 2 MLP layers • Each followed by ReLu activation • Followed by Dropout	• Sigmoid • Linear	• Binary Cross-entropy • Mean Absolute Error	Adam	Dropout	[20, 50]	[5, 10, 25, 50]	NA	0.5	Yes	• 583	• K-Fold Cross-validation (K=5)	NA	• Feature Engineering	Accuracy	NA
EMBR6M4M	varma_identification_2022	Prediction	RNN	LSTM	Sigmoid	Weighted Binary Cross-entropy	Adam	NA	NA	5	0.001	NA	NA	• 449 ○ 380 (ASD) ○ 69 (TD)	• Holdout (72-16-12 )	• Windowing	• Graph Representation • Feature Engineering	Precision & Recall (TPR)	NA
7FPDN592	xia_evaluation_2021	Prediction	RNN	• 1 LSTM layer ○ 200 hidden units ○ Tangent and Sigmoid internal activations • Followed by 2 Fully Connected layers	Softmax	NA	NA	NA	120	60	NA	NA	NA	• 3378	• Holdout (88-12)	NA	• Feature Engineering	NA	NA
	xia_evaluation_2021	Feature extraction	Autoencoder	• Autoencoder from \cite{krizhevsky_using_2011} • The encoder ○ 5 Fully Connected layers with 675, 4096, 2048, 1024, and 512 units respectively. • A Bottleneck layer with 30 units • The decoder ○ Mirrors the encoder in reverse order ○ 5 Fully Connected layers with 512, 1024, 2048, 4096, and 675 units respectively.	NA	NA	NA	A 0.0002 Weight Decay	50, 100	100, 200	0.1	NA	NA	• 3378	NA	• Extract Image Patches Around Fixations • Image Rescaling	• Visual Encoding	NA	NA
76Z8ZYLW	xu_gaze_2018	Prediction	RNN	• 2 LSTM layers ○ 128 hidden units each • Followed by 2 Fully Connected Layers	NA	NA	NA	NA	5000	8	0.1	NA	NA	• 208	• Holdout (65-35)	• Data Resampling • Windowing	• Time Series	NA	NA

## Sheet: Tasks_UserStudies_Results
Bib_Key	Task	Eye tracker	Eye Tracker Frequency	External Dataset	Female Participants	Male Participants	Target Group	Control Group	Total Participants	Train/Test Split	Best Algorithm	Main Metric	Holdout	User Dependent	K-fold	LOUO	Leave-one-out	Other	Multimodal	Unsupervised Performance
abdelrahman_classifying_2019	Classify Attention based on facial temperature and eye movements using Stroop Tasks	Tobii EyeX	55	NA	8	14	NA	NA	22	• User Dependent • Leave one user out • Leave one user out and one task out (LOO) • Multimodal LOO	Logistic Regression	AUC	NA	0.628	NA	0.636	0.758	NA	0.879	NA
abdelrahman_classifying_2019	Classify Attention based on facial temperature and eye movements using Audio Tasks	//	//	//	//	//	//	//	//	//	//	//	NA	0.511	NA	0.5	0.508	NA	0.659	NA
abdelrahman_classifying_2019	Classify Attention based on facial temperature and eye movements using Visual Tasks	//	//	//	//	//	//	//	//	//	//	//	NA	0.521	NA	0.587	0.856	NA	0.97	NA
abdelrahman_classifying_2019	Classify Attention based on facial temperature and eye movements using Audio Visual Tasks	//	//	//	//	//	//	//	//	//	//	//	NA	0.697	NA	0.553	0.939	NA	0.97	NA
abdi_sargezeh_gender-based_2019	Classify male or female	Eyelink 1000 plus (SR research) 1000Hz	1000	NA	20	25	NA	NA	45	5-fold cross validation	SVM	Accuracy	NA	NA	0.7	NA	NA	NA	NA	NA
abdrabou_gazemeter_2021	classify weak or strong password on laptops	Tobii Pro Glasses*	100	NA	10	5	NA	NA	15	LOUO	SVM	Accuracy	NA	0.8	NA	0.78	NA	NA	NA	NA
abdrabou_gazemeter_2021	classify weak or strong password on smartphones	//	//	//	//	//	//	//	//	//	//	//	NA	0.86	NA	0.76	NA	NA	NA	NA
alghofaili_lost_2019	Predict navigation aid needed or not	Built-in to the headset 120Hz, but they sampled at 50Hz	50	NA	NA	NA	NA	NA	22	Holdout 70, 20, 10	LSTM	Accuracy	0.9994	NA	NA	NA	NA	NA	NA	NA
alghofaili_lost_2019	Predict navigation aid needed or not	//	//	NA	NA	NA	NA	NA	12	Testing only	//	//	0.8068	NA	NA	NA	NA	NA	NA	NA
appel_predicting_2022	predict CFT test scores	SMIred from SMI 250Hz	250	TüEyeQ dataset kasneci_tueyeq_2021	NA	NA	NA	NA	229	LOUO	KNN	Kendall’s Tau	NA	NA	NA	0.65759	NA	NA	NA	NA
atyabi_stratification_2023	Classify autistic vs Typically Developing children	NA	NA	NA	27	59	54	32	86	Holdout 70, 30	DNN	Accuracy	0.744	NA	NA	NA	NA	NA	NA	NA
atyabi_stratification_2023	Age Classification (2–4 vs. 10–17) in ASD	NA	NA	NA	NA	NA	11	13	24	//	CNN	//	0.8052	NA	NA	NA	NA	NA	NA	NA
atyabi_stratification_2023	Male vs. Female ASD	NA	NA	NA	10	44	0	54	54	//	DNN	//	0.7804	NA	NA	NA	NA	NA	NA	NA
benson_simple_2012	Classify schizophrenia patients	• SensoMotoric Instruments (SMI) EyeLinkI 250 Hz) for 88% of participants • SR Research EyeLink1000 500 Hz	250	NA	NA	NA	150	148	298	10-fold cross validation louo	PNN	Accuracy	NA	NA	0.876	0.983	NA	NA	NA	NA
benson_simple_2012	Classify schizophrenia patients	//	500	NA	NA	NA	26	8	34	Trained on 176 (88 schizophrenia, 88 controls) and just for test	Gradient boosted decision tree	//	0.824	NA	NA	NA	NA	NA	NA	NA
benson_simple_2012	Classify schizophrenia patients	//	NA	NA	NA	NA	36	13	49	Trained on 176 (88 schizophrenia, 88 controls) and just for test	//	//	0.796	NA	NA	NA	NA	NA	NA	NA
benson_simple_2012	Classify schizophrenia patients	//	NA	NA	NA	NA	0	39	39	Trained on 176 (88 schizophrenia, 88 controls) and just for test	//	//	0.897	NA	NA	NA	NA	NA	NA	NA
bhattacharya_towards_2020	Classify text as perceived relevant or irrelevant	• SMI RED250 eye-tracker • Tobii T-60	NA	NA	NA	NA	NA	NA	48	Holdout 80, 20	Random Forest	F1 Score	0.15 to 0.65	NA	NA	NA	NA	NA	NA	NA
bhattacharya_towards_2020	Classify text as perceived relevant or irrelevant	SMI RED250 eye-tracker	250	NA	NA	NA	NA	NA	24	Holdout 80, 20	//	//	0.20 to 0.65	NA	NA	NA	NA	NA	NA	NA
bhattacharya_towards_2020	Classify text as perceived relevant or irrelevant	Tobii T-60*	60	NA	NA	NA	NA	NA	24	Holdout 80, 20	//	//	0.06 to 0.64	NA	NA	NA	NA	NA	NA	NA
biedert_robust_2012	Classify whether reading or skimming text	Tobii 1750 tracker*	50	NA	1	11	NA	NA	12	Holdout users 50, 50	SVM	Accuracy	0.861	NA	NA	NA	NA	NA	NA	NA
castner_deep_2020	Classify expert vs novice	SMI RED250 remote eye tracker 250Hz	250	NA	NA	NA	54	25	79	LOUO and leave one image out cross validation using CNN features	KNN	Accuracy	NA	NA	NA	0.727	NA	NA	NA	NA
castner_deep_2020	Classify expert vs novice	//	//	//	//	//	//	//	//	NA	Agglomerative hierarchical clustering	Accuracy	NA	NA	NA	NA	NA	NA	NA	0.937
castner_lstms_2022	Classify between novice, intermediate, and expert dentists	SMI RED250 250Hz	250	NA	NA	NA	NA	NA	138	LOUO	LSTM	Accuracy	NA	NA	NA	0.7167	NA	NA	NA	NA
castner_scanpath_2018	Classify student between five semesters 6th, 7th, 8th, 9th, 10th Using Needleman-Wunsch algorithm features Pre-training on how to read OCTs	SMI RED250 250Hz	250	NA	NA	NA	NA	NA	88	Holdout	KNN	Accuracy	0.372	NA	NA	NA	NA	NA	NA	NA
castner_scanpath_2018	Classify student between five semesters 6th, 7th, 8th, 9th, 10th Using Needleman-Wunsch algorithm features Post-training on how to read OCTs	0	//	NA	NA	NA	NA	NA	//	//	//	//	0.3373	NA	NA	NA	NA	NA	NA	NA
castner_scanpath_2018	Classify student between five semesters 6th, 7th, 8th, 9th, 10th Using SubsMatch algorithm features Pre-training on how to read OCTs	0	//	NA	NA	NA	NA	NA	//	//	SVM	//	0.372	NA	NA	NA	NA	NA	NA	NA
castner_scanpath_2018	Classify student between five semesters 6th, 7th, 8th, 9th, 10th Using SubsMatch algorithm features Post-training on how to read OCTs	0	//	NA	NA	NA	NA	NA	//	//	//	//	0.3448	NA	NA	NA	NA	NA	NA	NA
chaby_gaze_2017	young vs old participants	Tobii T120 120Hz	120	NA	23	21	22	22	44	NA	K-means clustering	NA	NA	NA	NA	NA	NA	NA	NA	NA
chuk_is_2017	Cluster holistic (i.e., mainly looking at the face center) and analytic (i.e., specifically looking at the two eyes in addition to the face center) patterns during both learning and recognition of faces	EyeLink 1000*	1000	chuk_caucasian_2014 chuk_hidden_2017	35	13	24	24	48	NA	VHEM clustering	NA	NA	NA	NA	NA	NA	NA	NA	NA
chung_learning_2018	MDD vs. BD using semantic RoIs	Visual attention scanning technology (VAST, EL-MAR Inc. Toronto, Ontario, Canada) 30Hz	30	NA	NA	NA	47	26	73	LOUO with a 3-fold cross-validation	LSTM	AUC	NA	NA	NA	0.878	NA	NA	NA	NA
chung_learning_2018	MDD vs. BD using grid RoIs	//	//	NA	NA	NA	//	//	//	//	//	//	NA	NA	NA	0.828	NA	NA	NA	NA
chung_learning_2018	MDD vs. BD using CNN features	//	//	NA	NA	NA	//	//	//	//	//	//	NA	NA	NA	0.879	NA	NA	NA	NA
coutrot_face_2016	Classify male or female	EyeLink 1000 250Hz	250	NA	202	203	NA	NA	405	LOUO	QDA	Accuracy	NA	NA	NA	0.734	NA	NA	NA	NA
coutrot_face_2016	Classify gender of observer and of the stimuli, MM, MF, FM, FF	//	//	NA	//	//	NA	NA	//	//	LDA	//	NA	NA	NA	0.543	NA	NA	NA	NA
coutrot_scanpath_2018	Classify observer's task out of 3	Eyelink 1000 250HZ	250	koehler_what_2014	NA	NA	NA	NA	158	leave-one-out cross validation	LDA	Accuracy	NA	NA	NA	0.559	NA	NA	NA	NA
coutrot_scanpath_2018	Classify whether the video has audio or not	Eyelink 1000 1000Hz	1000	coutrot_how_2014	NA	NA	NA	NA	18	//	//	//	NA	NA	NA	0.812	NA	NA	NA	NA
crabb_whats_2014	Classify Glaucoma or not	Eyelink 1000 1000Hz	1000	NA	39	37	44	32	76	10-fold cross validation	Naive Bayes	AUC	NA	NA	0.85	NA	NA	NA	NA	NA
david_predicting_2019	classify the size and type of scotomas from nine	SensoMotoric Instruments Gmbh eye tracker (Hi-Speed, 500 Hz).	500	NA	NA	NA	NA	NA	54	leave-one-out cross validation	RNN	Accuracy	NA	NA	NA	NA	0.4101	NA	NA	NA
david_predicting_2019	classify the type of scotomas from three	//	//	NA	NA	NA	NA	NA	//	//	//	//	NA	NA	NA	NA	0.8259	NA	NA	NA
david_predicting_2019	classify the size of scotomas from four	//	//	NA	NA	NA	NA	NA	//	//	//	//	NA	NA	NA	NA	0.5458	NA	NA	NA
french_evaluation_2017	Classify child or adult	Tobii T120*	120	NA	30	15	25	20	45	leave-one-out cross validation	FFBP	Accuracy	NA	NA	NA	NA	0.8	NA	NA	NA
fu_impending_2022	Classify success or failure	Tobii 2150 eye tracker*	50	NA	NA	NA	NA	NA	36	10-fold cross validation	M5P	Accuracy	NA	NA	0.7858	NA	NA	NA	NA	NA
fuhl_encodji_2019	Classify stimuli out of 4 classes	NA	NA	ETRA 2019 challenge https://etra.acm.org/2019/challenge.html otero-millan_saccades_2008 michael_b_mccamy_highly_2014	6	2	NA	NA	8	Holdout 50, 50	CNN	Accuracy	0.89	NA	NA	NA	NA	NA	NA	NA
galdi_towards_2016	Classify male or female	Tobii 1750*	50	galdi_new_2013	39	72	NA	NA	111	k-fold cross-validation while also splitting the male dataset into two sets of 39 participants to make up for the difference in the number of participants	Adaboost	Accuracy	NA	NA	0.565	NA	NA	NA	NA	NA
galdi_towards_2016	Classify age group under 30 or over 30	//	//	//	NA	NA	33	33	66	//	//	//	NA	NA	0.55	NA	NA	NA	NA	NA
gandomkar_recurrence_2018	Classify novice vs expert	head-mounted eye tracking system, ASL Model H6, Applied Science Laboratories*	60	NA	NA	NA	4	4	8	leave-one-out cross validation	SVM	AUC	NA	NA	NA	NA	0.89	NA	NA	NA
george_score_2016	Identify a participant from following a random dot	EyeLink eye-tracker 1000Hz, 250Hz downsampled	250	BioEye 2015 competition https://bioeye.cs.txstate.edu/	NA	NA	NA	NA	153	Holdout data 50, 50 by training and testing on two different sessions	RBFN	rank-1 accuracy	0.901	NA	NA	NA	NA	NA	NA	NA
george_score_2016	Identify a participant from reading a text	//	//	//	NA	NA	NA	NA	//	//	//	//	0.9238	NA	NA	NA	NA	NA	NA	NA
giannakos_multimodal_2019	Predict the final score for every session	Tobii X3-120 eyetracking device at 120 Hz	120	NA	7	10	NA	NA	17	LOUO	Random Forest	normalized root mean squared error	NA	NA	NA	0.1	NA	NA	0.06	NA
glady_visual_2013	Classify child or adult	Tobii T120*	120	NA	30	16	26	20	46	Leave-one-out cross validation	MLP	Accuracy	NA	NA	NA	NA	0.74	NA	NA	NA
greene_reconsidering_2012	Predict task out of 4	Eyelink 1000 eye tracker (SR research), 1000hz	1000	NA	NA	NA	NA	NA	16	Leave-one-out cross validation	LDA	Accuracy	NA	NA	NA	NA	0.271	NA	NA	NA
greene_reconsidering_2012	Predict Stimuli	//	//	NA	NA	NA	NA	NA	//	//	//	//	NA	NA	NA	NA	0.33	NA	NA	NA
greene_reconsidering_2012	Predict task out of 3	//	//	NA	NA	NA	NA	NA	8	//	//	//	NA	NA	NA	NA	0.266	NA	NA	NA
greene_reconsidering_2012	Predict Stimuli	//	//	NA	NA	NA	NA	NA	//	//	//	//	NA	NA	NA	NA	0.38	NA	NA	NA
greene_reconsidering_2012	Predict task out of 4	//	//	NA	NA	NA	NA	NA	16	//	//	//	NA	NA	NA	NA	0.259	NA	NA	NA
greene_reconsidering_2012	Predict Stimuli	//	//	NA	NA	NA	NA	NA	//	//	//	//	NA	NA	NA	NA	0.544	NA	NA	NA
haass_new_2016	Cluster participants based on their gaze behaviour characteristic of each task	Seeing Machines FOVIO 60Hz	60	NA	16	22	NA	NA	41	NA	DBSCAN	Recall (TPR)	NA	NA	NA	NA	NA	NA	NA	0.988
harada_estimation_2021	code reading ability regression	250Hz	250	EMIP: The eye movements in programming dataset bedNArik_emip_2020	NA	NA	NA	NA	157	5-fold cross-validation	SVR	Mean absolute error	NA	NA	0.11	NA	NA	NA	NA	NA
hayes_scan_2018	Predict participant scores on ADD measures	SR Research EyeLink 1000 1000Hz	1000	NA	NA	NA	NA	NA	65	leave-one-out cross validation	Multiple regression	goodness-of-fit R-Squared	NA	NA	NA	NA	0.53	NA	NA	NA
hayes_scan_2018	Predict participant scores on ASD measures	//	//	NA	NA	NA	NA	NA	//	leave-one-out cross validation	//	//	NA	NA	NA	NA	0.33	NA	NA	NA
hayes_scan_2018	Predict participant scores on Dyslexia measures	//	//	NA	NA	NA	NA	NA	//	leave-one-out cross validation	//	//	NA	NA	NA	NA	0.23	NA	NA	NA
hild_predicting_2018	Predict task out of 4	Tobii X60 60Hz	60	NA	10	20	NA	NA	30	Holdout 50, 50	LDA	Accuracy	0.593	NA	NA	NA	NA	NA	NA	NA
ishii_gaze_2013	Predict if participant is engaged in the conversation or not	Tobii X-50 50Hz	50	NA	1	9	NA	NA	10	LOUO	Decision tree	F1 Score	NA	NA	NA	0.704	NA	NA	NA	NA
jiang_learning_2016	Predict visual attention	Eyelink 1000	2000	OSIE xu_predicting_2014*	NA	NA	NA	NA	15	Holdout 50, 50	LSPI	NA	NA	NA	NA	NA	NA	NA	NA	NA
jiang_learning_2016	Predict visual attention	//	//	MIT judd_learning_2009	NA	NA	NA	NA	15	Holdout 50, 50	//	//	NA	NA	NA	NA	NA	NA	NA	NA
kanan_humans_2015	Predict perceived emotion out of 6	SR Research EyeLink II 500Hz	500	NA	12	12	NA	NA	24	leave-one-out cross validation	SVM	Accuracy	NA	NA	NA	NA	0.363	NA	NA	NA
kanan_humans_2015	Predict perceived emotion out of 6	//	//	NA	//	//	NA	NA	//	LOUO	//	//	NA	NA	NA	0.2216	NA	NA	NA	NA
kanan_humans_2015	Predict participant	//	//	NA	//	//	NA	NA	//	Holdout	//	//	0.6179	NA	NA	NA	NA	NA	NA	NA
kanan_predicting_2014	Predict task out of 4	Eyelink 1000 eye tracker (SR research), 1000hz	1000	3rd experiment from greene_reconsidering_2012	NA	NA	NA	NA	16	User dependent with leave-one-out for each user's data	SVM	Accuracy	NA	0.529	NA	NA	NA	NA	NA	NA
kanan_predicting_2014	Predict Stimuli	//	//	//	NA	NA	NA	NA	//	User dependent with leave-one-out for each user's data	//	//	NA	0.416	NA	NA	NA	NA	NA	NA
kanhirakadavath_investigation_2022	Predict autism or typical	SMI RED eye tracker*	60	carette_learning_2019	NA	NA	NA	NA	59	Holdout 70, 30	DNN	AUC	0.78	NA	NA	NA	NA	NA	NA	NA
kelton_reading_2019	Predict reading or skimming	EyeLink 1000 (SR Research) 1000Hz	1000	NA	NA	NA	NA	NA	32	Holdout 80, 20	SVM	Accuracy	0.825	NA	NA	NA	NA	NA	NA	NA
khosravan_collaborative_2019	Simplify scanpath data on stimuli	Fovio Eye Tracker remote eye-tracker system (Seeing Machines Inc, Canberra, Australia) 60Hz	60	NA	NA	NA	NA	NA	3	NA	BIRCH	Mean squared error	NA	NA	NA	NA	NA	NA	NA	0.1
kim_technostress_2022	Predict high-stress vs low-stress	HTC VIVE Pro Eye*	120	NA	12	13	13	12	25	leave-one-out cross validation	SVM	Accuracy	NA	NA	NA	NA	0.89	NA	NA	NA
krishnan_intelligent-based_2021	Classify Glaucoma or not	Eyetribe 30Hz	30	NA	NA	NA	12	16	28	Holdout 70, 20, 10	XGBoost	Accuracy	1	NA	NA	NA	NA	NA	NA	NA
krol_novel_2019	Classify autistic vs Typically Developing children based on their face-scanning patterns	SMI RED250 Mobile 250Hz	250	NA	7	37	21	23	44	5-by-2 repeated cross validation	Gradient boosted decision tree	Accuracy	NA	NA	0.555	NA	NA	NA	NA	NA
ktistakis_colet_2022	Cognitive task prediction from 4 tasks	Pupil Labs ”Pupil Core” 240Hz	240	NA	26	21	NA	NA	47	Holdout 80, 20	Naive Bayes	Accuracy	0.6	NA	NA	NA	NA	NA	NA	NA
ktistakis_colet_2022	Predict cognitive workload NASA value	//	//	NA	//	//	NA	NA	//	Holdout 80, 20	Gaussian Naive Bayes	//	0.59	NA	NA	NA	NA	NA	NA	NA
kucharsky_cognitive_2020	Cluster scanpaths to detect scanning strategies and task inference	EyeLink 1000 500 Hz	500	trutescu_logical_2019 The data are available at https://osf.io/he43s/.	NA	NA	NA	NA	24	NA	k-means clustering	Accuracy	NA	NA	NA	NA	NA	NA	NA	0.9
kucharsky_cognitive_2020	Cluster scanpaths to detect scanning strategies and task inference	NA	NA	laurence_eye_2018	NA	NA	NA	NA	34	NA	//	//	NA	NA	NA	NA	NA	NA	NA	0.84
lan_gazegraph_2020	Activity recognition out of 6	• Pupil Core 30Hz	30	NA	4	4	NA	NA	8	10-fold cross-validation	CNN	F1 Score	NA	NA	0.96	NA	NA	NA	NA	NA
lan_gazegraph_2020	Activity recognition out of 8	• Tobii Pro X2 30Hz	30	SedentaryActivity dataset srivastava_combining_2018	8	16	NA	NA	24	10-fold cross-validation	//	//	NA	NA	0.96	NA	NA	NA	NA	NA
lan_gazegraph_2020	Document type recognition out of 5	• SMI wearable eye tracking glasses 30Hz	30	JapaneseDocument dataset kunze_i_2013	4	4	NA	NA	8	10-fold cross-validation	//	//	NA	NA	0.96	NA	NA	NA	NA	NA
lanata_eye_2013	Classify stimuli as neutral or arousal	HATCAM, a camera-based system they created, 25Hz	25	NA	1	9	NA	NA	10	20-fold cross-validation using 80 20 split	MLP	Accuracy	NA	NA	0.8674	NA	NA	NA	NA	NA
lethaus_comparison_2013	Predict if the participant will do a manoeuvre	SensoMotoric Instruments (SMI) iView X™ HED*	50	NA	5	5	NA	NA	10	2-fold cross validation (ANN) 10-fold cross validation	ANN	Recall (TPR) & FPR	NA	NA	0.972 & 0.046	NA	NA	NA	NA	NA
li_artificial_2022	Predict reaction time	Tobii X3-120 120Hz	120	NA	NA	NA	NA	NA	14	Holdout 70, 15, 15	ANN	Mean squared error	0.003	NA	NA	NA	NA	NA	NA	NA
li_learning_2021	Oculomotor Behaviour Framework where they extract features from eye tracking data Just for training the model	resampled to 60Hz	60	gitman_semiautomatic_2014 coutrot_efficient_2015 coutrot_how_2014	NA	NA	NA	NA	160	Jus training	NA	NA	NA	NA	NA	NA	NA	NA	NA	NA
li_learning_2021	Predict Stimuli from 1003	resampled to 60Hz*	//	MIT judd_learning_2009	NA	NA	NA	NA	15	Holdout	MLP	Accuracy	0.31	NA	NA	NA	NA	NA	NA	NA
li_learning_2021	Classify autistic vs Typically Developing children	resampled to 60Hz*	//	NA	NA	NA	38	11	49	5-fold cross validation	lasso	//	NA	NA	0.8	NA	NA	NA	NA	NA
li_quantifying_2019	Cluster novice vs expert radiographers	ITU Gaze Tracker [San Agustin et al. 2010] 30-60Hz	60	NA	NA	NA	24	15	39	NA	hierarchical clustering	silhouette score	NA	NA	NA	NA	NA	NA	NA	NA
liaqat_predicting_2021	Classify autistic vs Typically Developing children	Tobii T120*	120	duan_dataset_2019	NA	NA	14	14	28	Holdout 60, 25, 15	ResNet50	Accuracy	0.6213	NA	NA	NA	NA	NA	NA	NA
lounis_visual_2021	Classify novice vs expert	Smart Eye remote eye tracker (Smart Eye AB, Sweden). 60Hz	60	NA	NA	NA	16	16	32	5-fold cross-validation	KNN	Accuracy	NA	NA	0.917	NA	NA	NA	NA	NA
martinez_towards_2017	Classify the activity out of 5	SMI eye-tracking glasses, 30Hz	30	NA	42	20	NA	NA	62	Holdout just for testing	SVM	Accuracy	0.8359	NA	NA	NA	NA	NA	NA	NA
mishra_predicting_2016	predict sarcasm understandability	SR-Research Eyelink-1000 500Hz	500	NA	NA	NA	NA	NA	7	5-fold cross-validation	MILR	F1 Score	NA	NA	0.93	NA	NA	NA	NA	NA
moacdieh_using_2017	Predict response time to finding a target	Applied Science Laboratories D6 desktop-mounted eye tracker 60Hz	60	NA	5	5	NA	NA	10	Holdout by having two separate datasets	Logistic Regression	Accuracy	0.75	NA	NA	NA	NA	NA	NA	NA
moon_prediction_2021	Predict user experience	Dikablis Eye Tracking Glasses 60Hz	60	NA	3	13	NA	NA	16	LOUO	SVR	Root mean squared error	NA	NA	NA	1.366	NA	NA	1.215	NA
moon_prediction_2021	Predict user experience	//	//	NA	//	//	NA	NA	//	User dependent with leave-one-out for each user's data	//	//	NA	0.99	NA	NA	NA	NA	NA	NA
nakayama_prediction_2014	Predict correct and incorrect responses	video-based eye tracker (nac: EMR-8NL) 60Hz	60	NA	0	6	NA	NA	6	LOUO	SVM	Accuracy	NA	NA	NA	0.753	NA	NA	NA	NA
necka_visual_2019	Stimuli prediction between looking at fertile or non-fertile woman	Eyelink 1000; SR Research 500Hz	500	NA	35	19	NA	NA	54	User dependent with Holdout 90, 10 for each participant	LDA	Accuracy	NA	0.6317	NA	NA	NA	NA	NA	NA
nikolaides_restricted_2016	Classify schizophrenia patients	SensoMotoric Instruments (SMI) iView X Hi-Speed System. 500Hz	500	NA	31	38	32	37	69	Bootstrap resampling	Logistic Regression	AUC	NA	NA	NA	NA	NA	0.85	NA	NA
pejic_determining_2021	Student categorisation	GazePoint GP3*	60	NA	NA	NA	NA	NA	51	NA	hierarchical clustering	silhouette analysis	NA	NA	NA	NA	NA	NA	NA	0.7
peysakhovich_classification_2022	Classify flight phases out of 8	Ergoneers Dikablis Professional head-mounted binocular eye-tracking system 60Hz	60	NA	0	8	NA	NA	8	5-fold cross-validation	SVM	Accuracy	NA	NA	0.641	NA	NA	NA	NA	NA
raptis_using_2017	Classify whether a participants belongs to the FD or FI category for a given measure	Tobii Pro Glasses 2*	100	NA	38	50	NA	NA	88	Holdout two separate datasets	Naive Bayes	Accuracy	0.81	NA	NA	NA	NA	NA	NA	NA
raptis_using_2017	Classify whether a participants belongs to the FD or FI category for a given measure	//	//	NA	25	46	NA	NA	71	Holdout two separate datasets	Logistic Regression	//	0.95	NA	NA	NA	NA	NA	NA	NA
reich_inferring_2022	Binary classification of reading comprehension	EyeLink 1000 (SR Research) 1000Hz	1000	Stony Brook SAT reading fixation dataset ahn_towards_2020	NA	NA	NA	NA	95	Leave some stimuli pages out • New Page setting: In this method, individual pages of the stimulus texts are randomly held out and used for testing. The model is trained on data from all readers and all books, except for these randomly selected pages.	LSTM	AUC	NA	NA	NA	NA	0.69	NA	NA	NA
reich_inferring_2022	Binary classification of text comprehension	//	//	//	NA	NA	NA	NA	//	//	//	//	NA	NA	NA	NA	0.597	NA	NA	NA
reich_inferring_2022	Binary classification of text difficulty	//	//	//	NA	NA	NA	NA	//	//	//	//	NA	NA	NA	NA	0.746	NA	NA	NA
reich_inferring_2022	Binary classification of native speaker or not	//	//	//	NA	NA	NA	NA	//	//	//	//	NA	NA	NA	NA	0.744	NA	NA	NA
roy_novel_2020	predict the identified object by a participant in 2 ambiguous images for a 50-50 chance for each image	Tobii Pro X2-30 30Hz	30	NA	0	24	NA	NA	24	10-fold cross validation with only 12 participants viewing each image	Bagged Tree	Accuracy	NA	NA	0.9	NA	NA	NA	NA	NA
saiz_manzanares_lifelong_2020	Create groups out of different strategies in solving crossword puzzles	SensoMotoric Instruments (SMI) XTM 60Hz	60	NA	14	22	14	22	36	NA	Linear regression	goodness-of-fit R-Squared	NA	NA	NA	NA	NA	0.691	NA	NA
saiz-manzanares_analysis_2021	Novice vs expert grouping	SensoMotoric Instruments (SMI) XTM 60Hz	60	NA	15	23	21	17	38	NA	K-means clustering	Adjusted Rand Index	NA	NA	NA	NA	NA	NA	NA	1
shi_attention_2017	Create groups based on attention	SensoMotoric Instruments (SMI) eye tracking glasses (ETG)*	60	NA	11	25	NA	NA	36	NA	DBSCAN	Accuracy	NA	NA	NA	NA	NA	NA	NA	0.6854
sims_neural_2020	Classify confused or not	Tobi T120 120 Hz	120	lalle_predicting_2016	NA	NA	NA	NA	136	10-fold leave users out cross-validation	VTNET	Accuracy	NA	NA	NA	0.82	NA	NA	NA	NA
smith_predicting_2018	Predict participant confident or not	Applied Systems Laboratory (ASL) EYE-TRAC D6 60Hz	60	NA	18	5	NA	NA	23	Stratified k-fold cross-validation	Random Forest	Accuracy	NA	NA	0.874	NA	NA	NA	NA	NA
smith_predicting_2018	Predict participant confidence from 1 to 5	//	//	NA	//	//	NA	NA	//	Stratified k-fold cross-validation	SVR	Mean absolute error	NA	NA	0.76	NA	NA	NA	NA	NA
southwell_gaze-based_2022	Predict Self-explanation (SE) scores which were given by expert raters on a continuum between 0 and 1.	Tobii TX300 120Hz	120	NA	NA	NA	NA	NA	131	4-fold cross validation	Linear regression	Correlation r	NA	NA	0.322	NA	NA	NA	NA	NA
southwell_gaze-based_2022	Predict Self-explanation (SE) scores which were given by expert raters on a continuum between 0 and 1.	//	//	caitlin_mills_eye-mind_2021	NA	NA	NA	NA	106	//	//	//	NA	NA	0.354	NA	NA	NA	NA	NA
srivastava_combining_2018	Predict activity out of 8	Tobii Pro X2-30	30	NA	8	16	NA	NA	24	4-fold cross validation	Random Forest	F1 Score	NA	NA	0.72	NA	NA	NA	NA	NA
varma_identification_2022	Classify autistic vs Typically Developing children	Camera and used OpenFace to obtain automated estimates of gaze directions	NA	NA	24	71	68	27	95	Holdout	LSTM	Precision & Recall (TPR)	0.595 & 0.598	NA	NA	NA	NA	NA	NA	NA
wang_hand-eye_2020	Predict text difficulty out of 3 levels	Tobii EyeX 60Hz	60	NA	NA	NA	NA	NA	20	LOUO	SVM	Accuracy	NA	NA	NA	0.91	NA	NA	NA	NA
xia_evaluation_2021	Predict a scanpath from previous scanpaths	NA	NA	OSIE xu_predicting_2014* MIT judd_learning_2009	NA	NA	NA	NA	30	Holdout	LSTM	NA	NA	NA	NA	NA	NA	NA	NA	NA
xu_gaze_2018	Predict a scanpath from previous scanpaths	7invensun a-Glass’ eye tracker*	100	NA	20	25	NA	NA	45	Holdout 65, 35	LSTM	NA	NA	NA	NA	NA	NA	NA	NA	NA
zhang_effective_2022	Classify depression or not	EyeLink 2000 from SR 1000Hz	1000	NA	NA	NA	95	69	164	20-fold cross validation	SVM	Accuracy	NA	NA	0.86	NA	NA	NA	NA	NA
ziba_gandomkar_model_2017	Classify novice vs expert	head-mounted eye tracking system, ASL Model H6, Applied Science Laboratories*	60	NA	NA	NA	4	4	8	10-fold cross validation	SVM	Recall (TPR) & Specificity	NA	NA	0.863 & 0.852	NA	NA	NA	NA	NA
